# Supplementary material for: Genetic Architecture of Novel Sources for Reproductive Cold Tolerance in Sorghum
Source: Front Plant Sci. 2021 Nov 24;12:772177. doi: 10.3389/fpls.2021.772177 (PMC8652046; doi:10.3389/fpls.2021.772177)
Supplement: Supplementary file 1 [file Table_1.XLSX]

## Sheet: S1
Table S1: Composition of diversity set and details of phenotyping data
Genotype-Code	AccessionD	Origin	Description	Environment	N	Seed yield (g) (environmetal mean)	Standard deviation seed yield	Seed number (environmental mean)	Standard deviation seed number	PHI environmental mean	Standard deviation PHI
1002	SC1160	Ethiopia	conversion line	Asendorf (AS)	5	10.284	3.66656	914.4	336.545	0.382	0.0526308
				Gross-Gerau (GG)	5	41.496	11.6981	1848.8	488.51	0.816	0.0336155
				Poel (PL)	5	15.138	4.2956	1705	449.346	0.592	0.0248998
				San Juan del Río (SJR)	5	18	6.12372	1005	402.891	0.872	0.0563028
				Texcoco 2017 (TEX17)	4	5.85	2.16256	181	66.7083	0.5575	0.0665207
				Texcoco 2018 (TEX18)	5	18.82	10.8063	775.8	444.332	0.618	0.100349
1021	SC1356	Sudan	conversion line	Gross-Gerau (GG)	5	40.968	15.4613	1261	450.504	0.812	0.0571839
				Poel (PL)	5	0.654	0.409243	24.2	43.5511	0.088	0.0356371
				San Juan del Río (SJR)	5	4.2	2.58844	140	32.909	0.486	0.218014
				Texcoco 2017 (TEX17)	4	9.6	3.43511	462	146.706	0.6425	0.0670199
				Texcoco 2018 (TEX18)	5	0.1	0.173205	3.4	5.27257	0.026	0.043359
1041	SC136	Ethiopia	conversion line	Gross-Gerau (GG)	4	44.705	26.457	1993.5	1049.93	0.745	0.0640312
				Poel (PL)	5	9.99	2.29775	1157.2	208.808	0.436	0.0589915
				San Juan del Río (SJR)	4	34	7.52773	1254	483.212	0.77	0.0316228
				Texcoco 2017 (TEX17)	5	3.16	2.14663	138.6	73.4867	0.32	0.197358
				Texcoco 2018 (TEX18)	5	11.58	12.5278	577.4	617.883	0.368	0.202904
1090	SC525	Nigeria	conversion line	Asendorf (AS)	5	2.158	0.27179	13.8	11.9457	0.474	0.0391152
				Gross-Gerau (GG)	5	35.682	9.40422	1510.6	271.932	0.882	0.0083666
				Poel (PL)	5	5.212	2.36095	209.8	94.2348	0.472	0.0831865
				San Juan del Río (SJR)	5	13.6	3.1305	379.2	93.2186	0.828	0.0303315
				Texcoco 2017 (TEX17)	4	8.7	1.67332	376	36.524	0.5225	0.0877021
				Texcoco 2018 (TEX18)	5	1.58	0.759605	61.8	28.6479	0.21	0.0956556
2001	GW001740	Japan	genebank accession	Gross-Gerau (GG)	5	30.742	13.5239	943	383.095	0.758	0.107331
				Poel (PL)	5	13.44	8.41395	562	329.591	0.546	0.319265
				San Juan del Río (SJR)	3	23.6667	3.05505	874.667	80.4322	0.79	0.02
				Texcoco 2018 (TEX18)	5	2.74	3.84161	157	195.054	0.24	0.205791
2002	PI 152942	Sudan	genebank accession	Asendorf (AS)	5	0.002	0.00447214	0.8	1.78885	0	0
				Gross-Gerau (GG)	5	21.954	4.85234	1465.4	325.369	0.706	0.0665582
				Poel (PL)	5	0.194	0.433797	0.6	1.34164	0.066	0.14758
				San Juan del Río (SJR)	5	20.8	9.90959	429.8	188.281	0.802	0.145671
				Texcoco 2017 (TEX17)	5	10.38	8.48304	451	346.641	0.43	0.141951
2009	GW003119	Sudan	genebank accession	Asendorf (AS)	5	8.454	2.8045	311.4	95.6206	0.538	0.10849
				Gross-Gerau (GG)	4	7.225	1.62937	370.25	77.2242	0.6875	0.0262996
				Poel (PL)	3	18.1733	15.7066	558.667	484.527	0.56	0.477598
				San Juan del Río (SJR)	5	37.6	9.42338	967.4	246.332	0.826	0.0364692
				Texcoco 2017 (TEX17)	5	37.28	8.30042	1325.8	272.061	0.916	0.0598331
				Texcoco 2018 (TEX18)	5	2.52	2.95584	85.6	93.254	0.214	0.198066
2018	GW003231	Sudan	genebank accession	Asendorf (AS)	4	7.4475	3.70217	416	235.719	0.525	0.0957427
				Gross-Gerau (GG)	5	47.116	22.8052	1420.6	712.58	0.792	0.0238747
				Poel (PL)	5	15.306	3.13856	842.4	134.234	0.702	0.0752994
				San Juan del Río (SJR)	4	18.25	9.17878	781.5	369.644	0.8	0.0848528
				Texcoco 2018 (TEX18)	5	3.56	2.75191	161.8	121.847	0.386	0.179109
202	M71	Zimbabwe	genebank accession	Asendorf (AS)	5	0.118	0.0884308	8	5.70088	0.008	0.00447214
				Gross-Gerau (GG)	4	20.1675	3.65089	914.25	176.485	0.8125	0.00957427
				Poel (PL)	5	6.978	5.67432	355.2	233.977	0.226	0.132778
				San Juan del Río (SJR)	5	36.2	13.5904	1072.2	508.708	0.72	0.0916515
				Texcoco 2017 (TEX17)	4	9.125	1.42449	292.5	46.0471	0.555	0.0479583
				Texcoco 2018 (TEX18)	5	2.4	2.83989	119.8	151.539	0.086	0.0996494
2021	GW003279	USA	genebank accession	Asendorf (AS)	5	2.922	0.972481	320.2	112.475	0.262	0.0825833
				Gross-Gerau (GG)	5	19.216	19.8711	716.4	723.33	0.624	0.156621
				Poel (PL)	3	13.49	1.87214	979.667	218.555	0.623333	0.0665833
				San Juan del Río (SJR)	5	22	13.8384	1153.2	571.132	0.724	0.179527
				Texcoco 2017 (TEX17)	4	10.925	2.78134	406.5	124.551	0.685	0.0465475
				Texcoco 2018 (TEX18)	5	13.4	3.55739	598.8	161.027	0.68	0.0738241
2022	GW003280	USA	genebank accession	Asendorf (AS)	4	13.38	1.553	1294	81.9959	0.5725	0.0419325
				Gross-Gerau (GG)	5	19.462	1.98023	888.4	135.208	0.774	0.0230217
				Poel (PL)	5	13.884	7.83452	992.6	582.105	0.476	0.124016
				San Juan del Río (SJR)	4	49.75	6.13052	1762.25	217.933	0.905	0.0208167
				Texcoco 2017 (TEX17)	4	9.8	2.62425	377.75	99.7944	0.5425	0.0694622
				Texcoco 2018 (TEX18)	5	13.92	7.47409	686	348.098	0.568	0.0983362
2025	PI 22326	Sudan	genebank accession	Gross-Gerau (GG)	5	37.012	8.14766	1582	351.424	0.794	0.0250998
				Poel (PL)	5	2.852	2.54239	97.4	75.9724	0.31	0.197358
				San Juan del Río (SJR)	5	13.2	8.67179	483.6	261.517	0.652	0.250739
				Texcoco 2017 (TEX17)	5	8.92	7.32612	413.8	295.102	0.394	0.264632
				Texcoco 2018 (TEX18)	5	2.9	2.43002	118.4	84.1742	0.268	0.149064
2031	PI 152759	Sudan	genebank accession	Asendorf (AS)	4	1.7275	0.699303	205.5	107.451	0.1125	0.030957
				Gross-Gerau (GG)	5	18.28	6.82902	664.2	215.806	0.7	0.0992472
				Poel (PL)	5	9.676	5.14687	645.6	259.985	0.422	0.0962808
				San Juan del Río (SJR)	5	34.6	5.85662	1001.2	209.247	0.696	0.0466905
				Texcoco 2017 (TEX17)	2	8	4.24264	408.5	241.123	0.69	0.0141421
				Texcoco 2018 (TEX18)	4	5.225	3.20767	210.5	122.348	0.24	0.143062
204		Germany	breeding line	Asendorf (AS)	5	1.576	1.87489	73.4	86.7543	0.116	0.120125
				Poel (PL)	5	22.85	11.6776	1021.6	598.379	0.584	0.132966
				San Juan del Río (SJR)	5	39.4	6.0663	1945.2	300.208	0.754	0.0167332
				Texcoco 2017 (TEX17)	5	7.9	5.68771	291.8	208.412	0.464	0.184878
				Texcoco 2018 (TEX18)	5	0.66	0.68775	40	33.1134	0.06	0.0474342
2058	PI 217892	Sudan	genebank accession	Asendorf (AS)	5	7.922	4.5959	359	202.341	0.444	0.25225
				Gross-Gerau (GG)	5	5.776	3.92108	201.6	125.025	0.576	0.11327
				Poel (PL)	5	27.218	4.67991	1029.6	213.98	0.782	0.0109545
				San Juan del Río (SJR)	5	31.6	5.89915	855.8	180.597	0.802	0.0238747
				Texcoco 2017 (TEX17)	4	10.475	3.16899	376	109.084	0.5625	0.122304
				Texcoco 2018 (TEX18)	5	3.92	3.12842	181.8	134.109	0.326	0.225344
206		Germany	breeding line	Asendorf (AS)	5	1.274	0.496568	214.6	75.6128	0.098	0.0342053
				Gross-Gerau (GG)	5	34.244	8.46321	1475.8	363.561	0.854	0.0798749
				Poel (PL)	5	2.19	1.41285	130.4	74.5473	0.224	0.112383
				San Juan del Río (SJR)	4	54.75	8.5	1502.75	254.383	0.815	0.0288675
				Texcoco 2017 (TEX17)	5	8.48	3.12922	303	88.9607	0.52	0.130767
				Texcoco 2018 (TEX18)	5	3.88	2.64802	182.2	125.041	0.238	0.138636
2065	PI 641834	USA	genebank accession	Asendorf (AS)	4	0	0	0	0	0	0
				Gross-Gerau (GG)	5	19.576	4.3618	793.6	183.704	0.684	0.0391152
				Poel (PL)	5	6.126	3.39758	349	183.141	0.544	0.27291
				San Juan del Río (SJR)	4	19	5.35413	776.75	224.371	0.895	0.0238048
				Texcoco 2017 (TEX17)	5	23.42	7.76898	1211.2	382.034	0.616	0.0630872
				Texcoco 2018 (TEX18)	5	6.64	2.98546	362	151.427	0.626	0.12661
218		Germany	breeding line	Asendorf (AS)	5	8.472	4.3835	320	140.236	0.506	0.114368
				Gross-Gerau (GG)	5	30.278	1.64261	1254.2	92.597	0.738	0.0164317
				Poel (PL)	5	11.438	2.32969	369.8	87.9699	0.58	0.0689202
				San Juan del Río (SJR)	4	41.25	7.41058	1338	280.589	0.7825	0.0394757
				Texcoco 2017 (TEX17)	5	8.02	7.27063	536.8	419.702	0.284	0.244806
				Texcoco 2018 (TEX18)	5	1.02	0.941807	70.8	63.8686	0.088	0.0701427
293	SC609	China	conversion line	Asendorf (AS)	4	0.125	0.0785281	6.25	3.77492	0.0425	0.0236291
				Gross-Gerau (GG)	5	20.624	13.3651	872.2	354.208	0.69	0.120208
				Poel (PL)	4	5.17	1.56241	258.25	75.2391	0.535	0.0776745
				San Juan del Río (SJR)	4	7	3.4641	291.5	135.417	0.7675	0.0694622
				Texcoco 2017 (TEX17)	5	2.92	2.09332	129.6	34.3118	0.328	0.138094
				Texcoco 2018 (TEX18)	5	0.44	0.397492	22	16.8226	0.168	0.13755
297	SC538	Nigeria	conversion line	Asendorf (AS)	5	5.02	4.74596	253.2	238.642	0.346	0.156939
				Gross-Gerau (GG)	5	10.778	4.80277	344	141.63	0.652	0.116919
				Poel (PL)	5	8.132	4.4319	418.4	211.871	0.506	0.109909
				San Juan del Río (SJR)	4	13.5	2.08167	475.5	85.1411	0.7925	0.025
				Texcoco 2017 (TEX17)	3	7.4	7.75822	222.667	163.283	0.336667	0.261024
				Texcoco 2018 (TEX18)	5	2.38	1.75129	134	95.7836	0.272	0.118406
298	SC614	Tanzania	conversion line	Poel (PL)	5	13.978	4.30391	583.2	185.474	0.762	0.0408656
				San Juan del Río (SJR)	4	12	6.97615	507.75	207.68	0.71	0.090185
				Texcoco 2017 (TEX17)	5	21.32	4.9947	1038.4	300.13	0.606	0.0850294
				Texcoco 2018 (TEX18)	5	1.42	0.983362	57.6	43.1718	0.318	0.170353
300	SC672	Zimbabwe	conversion line	Asendorf (AS)	4	3.3525	1.26194	224.25	82.2329	0.4925	0.0718215
				Gross-Gerau (GG)	5	40.474	12.7055	2205.2	312.789	0.644	0.0705691
				Poel (PL)	5	5.718	4.98161	422.4	344.716	0.474	0.13813
				San Juan del Río (SJR)	5	13.8	3.03315	615.4	125.215	0.762	0.0342053
				Texcoco 2017 (TEX17)	5	11.34	10.3246	295.2	248.364	0.46	0.295466
				Texcoco 2018 (TEX18)	5	2	0.339116	133.4	22.3002	0.344	0.0461519
301	SC851	Egypt	conversion line	Asendorf (AS)	4	0.3925	0.190153	47	19.1311	0.095	0.0465475
				Gross-Gerau (GG)	5	17.706	3.18989	778	136.406	0.758	0.0216795
				Poel (PL)	5	4.26	1.74714	294	141.289	0.332	0.0396232
				San Juan del Río (SJR)	5	21.8	5.71839	972.2	254.918	0.828	0.0746324
				Texcoco 2017 (TEX17)	5	9.98	3.18072	298.8	84.3161	0.48	0.14543
				Texcoco 2018 (TEX18)	5	2.9	3.41541	139	168.572	0.336	0.269685
307	SC91	Zimbabwe	conversion line	Asendorf (AS)	4	2.11	1.06618	194.5	99.5808	0.1575	0.0499166
				Gross-Gerau (GG)	5	24.858	12.1001	716.4	331.833	0.686	0.105736
				Poel (PL)	5	4.114	3.89057	258.8	232.495	0.228	0.111893
				San Juan del Río (SJR)	5	6.4	2.07364	199.8	49.1294	0.574	0.0507937
				Texcoco 2017 (TEX17)	4	2.175	0.457347	96	8.3666	0.25	0.0365148
				Texcoco 2018 (TEX18)	5	6.82	2.7179	235.4	75.1286	0.602	0.0804363
309	SC1019	USA	conversion line	Asendorf (AS)	4	3.2775	1.86754	248.25	145.135	0.1725	0.0877021
				Gross-Gerau (GG)	5	23.996	8.73371	1122	123.931	0.718	0.0535724
				Poel (PL)	5	5.512	5.15354	399.6	373.982	0.222	0.164985
				San Juan del Río (SJR)	5	30.6	12.2801	852.6	395.98	0.72	0.0659545
				Texcoco 2018 (TEX18)	5	0.7	0.696419	35	29.0775	0.114	0.114368
312	SC79	Kenya	conversion line	Asendorf (AS)	5	7.34	2.59395	498.4	183.946	0.622	0.0521536
				Gross-Gerau (GG)	5	13.552	5.74837	766.2	321.544	0.74	0.0748331
				Poel (PL)	5	7.634	5.32432	621.6	395.171	0.594	0.0733485
				Texcoco 2017 (TEX17)	3	6.46667	8.44413	332.667	350.67	0.493333	0.336502
				Texcoco 2018 (TEX18)	2	1.6	0.424264	155	87.6812	0.36	0.169706
314	SC145	Ethiopia	conversion line	Asendorf (AS)	4	0.545	0.411704	42.75	33.2102	0.075	0.0519615
				Gross-Gerau (GG)	5	12.602	4.69823	507.4	175.38	0.512	0.139176
				Poel (PL)	5	2.58	2.0123	262	177.807	0.2	0.132098
				San Juan del Río (SJR)	4	10.5	2.38048	699	277.504	0.65	0.0804156
				Texcoco 2017 (TEX17)	4	1.725	1.18145	137.75	59.7739	0.25	0.0930949
				Texcoco 2018 (TEX18)	5	1.08	1.23774	90	95.6007	0.11	0.122678
331	SC20	Ethiopia	conversion line	Asendorf (AS)	5	18.384	5.14811	1990.2	422.618	0.502	0.0496991
				Gross-Gerau (GG)	5	16.68	9.18945	1376.2	660.271	0.472	0.185122
				Poel (PL)	5	17.802	7.30392	1465.48	1002.86	0.478	0.10895
				San Juan del Río (SJR)	5	17	4.89898	1264.2	448.03	0.71	0.0863134
				Texcoco 2017 (TEX17)	3	22.1667	1.19304	1335.33	229.348	0.653333	0.0757188
				Texcoco 2018 (TEX18)	5	24.48	8.28293	1503.6	421.152	0.678	0.105451
332	SC337	Sudan	conversion line	Asendorf (AS)	5	0.134	0.0378153	1.6	1.51658	0.022	0.00447214
				Gross-Gerau (GG)	4	23.935	35.8385	747.5	1072.52	0.5275	0.31213
				Poel (PL)	5	0.436	0.043359	6.6	2.07364	0.054	0.00547723
				San Juan del Río (SJR)	5	2	1	156	27.7218	0.242	0.0980816
				Texcoco 2018 (TEX18)	5	0	0	0	0	0	0
334	SC100	Nigeria	conversion line	Asendorf (AS)	4	0.585	0.2504	67	55.003	0.09	0.0476095
				Gross-Gerau (GG)	5	8.166	2.22242	705.2	206.084	0.592	0.0898332
				Poel (PL)	5	0.718	1.02224	38.4	51.7136	0.08	0.0940744
				San Juan del Río (SJR)	4	11.5	1.73205	395.5	71.5239	0.9025	0.0236291
				Texcoco 2017 (TEX17)	3	1.2	1.47309	102.333	4.04145	0.183333	0.196554
				Texcoco 2018 (TEX18)	5	0.94	1.27397	57.6	54.3259	0.138	0.175841
337	SC526	Nigeria	conversion line	Asendorf (AS)	5	8.352	2.21467	505.6	110.26	0.614	0.0736885
				Gross-Gerau (GG)	5	7.7	3.90021	418	197.709	0.382	0.193572
				Poel (PL)	5	14.302	4.90438	834.8	184.431	0.642	0.117983
				San Juan del Río (SJR)	5	22.2	12.0291	917	374.642	0.74	0.136565
				Texcoco 2017 (TEX17)	4	4.4	1.97146	229.75	117.783	0.36	0.100333
				Texcoco 2018 (TEX18)	5	12.7	11.67	558	473.189	0.5	0.165831
338	SC701	Sudan	conversion line	Asendorf (AS)	4	5.785	1.26252	378.75	74.4776	0.4025	0.0822091
				Gross-Gerau (GG)	5	4.95	2.79662	212	114.8	0.462	0.0858487
				Poel (PL)	5	16.314	7.28384	1100.6	397.967	0.522	0.0895545
				San Juan del Río (SJR)	2	22.5	2.12132	1125	106.066	0.73	0.0989949
				Texcoco 2017 (TEX17)	5	26.38	13.9288	1104.2	586.833	0.74	0.0710634
				Texcoco 2018 (TEX18)	5	23.66	6.11335	1157.2	276.752	0.736	0.0336155
340	SC679	Sudan	conversion line	Asendorf (AS)	5	1.96	1.96516	106	99.2094	0.148	0.102811
				Gross-Gerau (GG)	5	27.664	7.57955	1588	233.933	0.726	0.0409878
				Poel (PL)	5	5.924	3.27752	404	235.203	0.374	0.123814
				San Juan del Río (SJR)	4	3.25	2.21736	129.5	81.226	0.4925	0.283358
				Texcoco 2017 (TEX17)	5	3.1	2.78119	150.6	90.7403	0.336	0.169352
				Texcoco 2018 (TEX18)	5	1.82	1.59123	83.6	71.5877	0.258	0.208734
342	SC67	Sudan	conversion line	Asendorf (AS)	4	1.395	1.68296	119.75	131.915	0.1175	0.116154
				Gross-Gerau (GG)	5	40.998	6.91806	1322.8	157.355	0.85	0.0244949
				Poel (PL)	5	5.212	3.20423	479.4	224.462	0.324	0.115888
				San Juan del Río (SJR)	5	18.6	5.81378	1063.6	303.872	0.844	0.0384708
				Texcoco 2018 (TEX18)	5	5.38	5.64686	327	325.298	0.396	0.189684
348	SC941	USA	conversion line	Asendorf (AS)	5	6.592	3.07156	543	127.163	0.494	0.0973653
				Gross-Gerau (GG)	5	16.32	4.85165	682.4	173.856	0.718	0.0704982
				Poel (PL)	5	16.938	5.40518	1309.6	287.849	0.606	0.070214
				San Juan del Río (SJR)	5	30.4	4.66905	1407.8	205.093	0.858	0.0204939
				Texcoco 2017 (TEX17)	5	12.6	7.14248	602.2	315.787	0.616	0.106677
				Texcoco 2018 (TEX18)	5	10.86	1.60094	721	141.61	0.736	0.0230217
364	SC354	Nigeria	conversion line	Gross-Gerau (GG)	4	29.2475	6.70574	1980.5	313.461	0.6925	0.030957
				Poel (PL)	5	14.496	6.15302	857.4	316.61	0.51	0.113578
				San Juan del Río (SJR)	5	8.4	7.23187	414.4	278.327	0.59	0.18
				Texcoco 2017 (TEX17)	4	6.825	8.61834	253.5	252.468	0.4575	0.270108
				Texcoco 2018 (TEX18)	5	4.34	1.1371	190	60.8892	0.468	0.0334664
365	SC578	Nigeria	conversion line	Asendorf (AS)	5	0.142	0.194731	16	23.7592	0.028	0.0383406
				Gross-Gerau (GG)	5	35.93	11.3147	2263	322.05	0.788	0.051672
				Poel (PL)	5	2.118	2.01109	76.8	72.4134	0.19	0.141774
				San Juan del Río (SJR)	5	9.4	6.46529	313.8	197.714	0.59	0.111803
				Texcoco 2017 (TEX17)	3	9.66667	8.72315	356	260.617	0.51	0.339559
				Texcoco 2018 (TEX18)	5	0.2	0.254951	9.2	11.4543	0.042	0.0501996
366	SC372	Nigeria	conversion line	Asendorf (AS)	4	5.7675	3.41436	381.5	190.574	0.235	0.111206
				Gross-Gerau (GG)	5	16.212	8.15896	737.6	368.435	0.708	0.0460435
				Poel (PL)	5	11.81	7.93523	725.4	477.139	0.472	0.0965401
				San Juan del Río (SJR)	5	22.4	6.8775	706.4	207.384	0.692	0.0506952
				Texcoco 2017 (TEX17)	4	5.925	1.83916	166.25	60.9446	0.2925	0.0639661
				Texcoco 2018 (TEX18)	5	10.06	4.10098	404.8	141.112	0.532	0.0736206
367	SC508	Ethiopia	conversion line	Gross-Gerau (GG)	5	19.19	4.13245	867.2	194.562	0.776	0.0167332
				Poel (PL)	5	15.368	8.54622	1015.2	399.362	0.696	0.0563915
				San Juan del Río (SJR)	5	29.2	7.62889	1144.6	317.986	0.836	0.0207364
				Texcoco 2017 (TEX17)	5	5.12	3.23063	133.4	56.8797	0.508	0.105688
				Texcoco 2018 (TEX18)	5	28.18	9.15025	1413	428.824	0.732	0.0952365
368	SC52	Sudan	conversion line	Asendorf (AS)	4	0.17	0.060553	6	1.82574	0.0475	0.0125831
				Gross-Gerau (GG)	5	30.428	5.21806	1414.2	209.695	0.798	0.0396232
				Poel (PL)	5	1.476	0.829837	65.4	39.1063	0.146	0.0820366
				San Juan del Río (SJR)	5	13.2	6.18061	384.6	158.601	0.602	0.186601
				Texcoco 2017 (TEX17)	5	24.32	8.51863	637.2	262.122	0.774	0.0723187
				Texcoco 2018 (TEX18)	5	2.96	2.25898	112.6	70.5145	0.242	0.118195
372	SC392	Nigeria	conversion line	Asendorf (AS)	4	4.6125	2.36997	333	261.619	0.39	0.0948683
				Gross-Gerau (GG)	5	65.908	24.8573	2725.2	765.378	0.838	0.0363318
				Poel (PL)	5	21.66	6.45291	1069.5	681.292	0.684	0.0415933
				San Juan del Río (SJR)	4	43.25	7.08872	1336.25	212.887	0.89	0.0216025
				Texcoco 2017 (TEX17)	4	5.8	3.85487	190	81.7598	0.3375	0.195171
				Texcoco 2018 (TEX18)	5	11.82	9.41313	509	444.685	0.486	0.277543
373	SC1069	Nigeria	conversion line	Asendorf (AS)	5	5.794	1.21582	370	61.563	0.368	0.0653452
				Gross-Gerau (GG)	5	42.08	18.8473	1817.4	413.668	0.786	0.102372
				Poel (PL)	5	16.112	4.31047	889.6	213.818	0.564	0.0554977
				San Juan del Río (SJR)	5	32.8	7.22496	1240.8	256.19	0.726	0.0559464
				Texcoco 2017 (TEX17)	5	25.58	9.77788	1045.4	339.685	0.672	0.0957601
				Texcoco 2018 (TEX18)	5	25.6	8.87665	1261.8	261.768	0.74	0.05
376	SC392	Nigeria	conversion line	Asendorf (AS)	4	0.24	0.300998	24.75	25.786	0.03	0.0355903
				Gross-Gerau (GG)	5	21.798	6.18656	864.4	302.326	0.742	0.0383406
				Poel (PL)	5	4.53	4.19555	290.2	234.186	0.278	0.140961
				San Juan del Río (SJR)	5	12.2	3.70135	431.8	141.819	0.746	0.127593
				Texcoco 2017 (TEX17)	4	2.225	0.206155	116.5	9.25563	0.1825	0.0525198
				Texcoco 2018 (TEX18)	5	1.6	1.46799	77.4	73.9175	0.188	0.143422
380	SC691	Central African Republic	conversion line	Asendorf (AS)	5	2.832	1.37754	205.8	107.795	0.244	0.0976217
				Gross-Gerau (GG)	5	16.216	4.14007	524.8	98.3397	0.62	0.0724569
				Poel (PL)	3	6.41667	2.44919	471	162.923	0.416667	0.085049
				San Juan del Río (SJR)	5	19.8	3.27109	877.8	183.256	0.708	0.0370135
				Texcoco 2017 (TEX17)	5	1.8	1.1225	143.4	55.9893	0.202	0.0775887
				Texcoco 2018 (TEX18)	5	10.16	3.11657	625.8	231.082	0.54	0.105119
382	SC803	Sudan	conversion line	Asendorf (AS)	4	0.15	0.0648074	19	7.39369	0.0175	0.005
				Gross-Gerau (GG)	4	2.36	2.9347	131.75	145.328	0.1925	0.163987
				Poel (PL)	5	1.86	0.831234	163.4	62.6203	0.186	0.0808084
				San Juan del Río (SJR)	5	6	5.43139	274.8	191.59	0.398	0.184581
				Texcoco 2018 (TEX18)	5	1.34	1.11041	79.4	51.184	0.116	0.074364
385	SC1074	Nigeria	conversion line	Asendorf (AS)	5	2.262	0.178522	169.2	20.6083	0.248	0.0327109
				Gross-Gerau (GG)	5	5.098	3.81144	393	273.618	0.532	0.139535
				Poel (PL)	5	8.282	4.13992	446.2	185.087	0.438	0.110091
				San Juan del Río (SJR)	5	20.6	8.14248	490.6	182.574	0.768	0.0697854
				Texcoco 2017 (TEX17)	5	10.74	6.37715	359.2	217.64	0.47	0.167631
				Texcoco 2018 (TEX18)	5	2.72	1.41669	156.4	91.6968	0.262	0.134239
387	SC62	Sudan	conversion line	Asendorf (AS)	5	0	0	0	0	0	0
				Gross-Gerau (GG)	4	18.6325	16.9122	604.5	415.551	0.61	0.135647
				Poel (PL)	5	1.156	0.710971	58.8	34.0984	0.174	0.0867756
				San Juan del Río (SJR)	2	1.5	0.707107	165	120.208	0.325	0.106066
				Texcoco 2017 (TEX17)	3	2.16667	2.19621	149.667	64.392	0.19	0.13
				Texcoco 2018 (TEX18)	5	0	0	0	0	0	0
390	SC188	Nigeria	conversion line	Asendorf (AS)	5	1.416	1.0896	153.6	181.624	0.168	0.0762889
				Gross-Gerau (GG)	5	23.244	5.9227	914	253.149	0.742	0.0486826
				Poel (PL)	5	2.408	2.63948	182.2	135.819	0.234	0.24368
				San Juan del Río (SJR)	5	21.8	7.0852	652.6	180.245	0.806	0.145362
				Texcoco 2017 (TEX17)	5	37.54	30.0145	1169.4	970.005	0.732	0.140606
				Texcoco 2018 (TEX18)	5	7.06	2.59287	297	88.3289	0.518	0.12518
393	SC90	Zaire	conversion line	Gross-Gerau (GG)	5	20.542	4.92255	866.8	221.021	0.748	0.0327109
				Poel (PL)	2	0.065	0.0212132	1.5	0.707107	0.01	0
				Texcoco 2017 (TEX17)	5	2.28	1.83902	130.8	56.993	0.326	0.209595
				Texcoco 2018 (TEX18)	5	1.18	1.84716	88.6	141.88	0.124	0.164408
403	SC131	Ethiopia	conversion line	Asendorf (AS)	5	1.576	0.23776	285	36.5992	0.282	0.0327109
				Gross-Gerau (GG)	5	39.772	11.4032	1168.6	305.677	0.806	0.0167332
				Poel (PL)	5	8.628	5.01886	585.8	293.245	0.458	0.142899
				San Juan del Río (SJR)	5	10.4	4.09878	363.8	135.914	0.614	0.105024
				Texcoco 2017 (TEX17)	4	14	5.79252	613	246.604	0.7275	0.0492443
				Texcoco 2018 (TEX18)	5	0.94	0.472229	72.6	45.0367	0.186	0.0712741
413	SC54	Sudan	conversion line	Asendorf (AS)	5	0.026	0.0250998	1.8	2.04939	0.006	0.00547723
				Gross-Gerau (GG)	5	16.214	10.2647	784.8	354.619	0.738	0.0630079
				Poel (PL)	5	4.11	2.21304	180.4	106.803	0.344	0.170529
				San Juan del Río (SJR)	4	3.25	2.62996	102.75	71.7374	0.42	0.230507
				Texcoco 2017 (TEX17)	5	1.06	0.550454	95.6	14.1174	0.14	0.0578792
				Texcoco 2018 (TEX18)	5	1.3	2.09523	46.6	71.3428	0.106	0.131643
415	SC210	India	conversion line	Asendorf (AS)	5	0	0	0	0	0	0
				Gross-Gerau (GG)	5	22.892	2.99964	1516.2	158.535	0.718	0.0349285
				Poel (PL)	5	0.37	0.659394	30.4	51.8295	0.052	0.0798123
				San Juan del Río (SJR)	4	15	5.71548	645.5	236.793	0.73	0.0469042
				Texcoco 2018 (TEX18)	5	0	0	0	0	0	0
417	SC563	Nigeria	conversion line	Asendorf (AS)	3	0.943333	1.04673	32.6667	36.7469	0.0933333	0.0757188
				Gross-Gerau (GG)	5	64.244	18.833	3109.6	585.465	0.834	0.0219089
				Poel (PL)	4	1.03	1.10318	42.25	43.2772	0.0975	0.101776
				San Juan del Río (SJR)	4	20.5	7.32575	724	197.85	0.8225	0.0330404
419	SC1214	Burkina Faso	conversion line	Asendorf (AS)	4	3.0275	3.0361	194	155.197	0.2275	0.15543
				Gross-Gerau (GG)	4	15.805	3.19618	947.25	163.814	0.7975	0.0262996
				Poel (PL)	2	20.265	6.66802	1183.5	289.207	0.53	0.0707107
				San Juan del Río (SJR)	5	13.6	3.36155	631.8	169.187	0.684	0.0991464
				Texcoco 2017 (TEX17)	3	1.2	1.30767	100	0	0.136667	0.119304
				Texcoco 2018 (TEX18)	5	4.18	3.10516	282.2	207.963	0.446	0.183521
42	PI 152969	Sudan	genebank accession	Gross-Gerau (GG)	5	27.13	8.13962	1158.8	364.347	0.764	0.069857
				Poel (PL)	5	4.534	3.91403	192.4	157.71	0.434	0.253041
				San Juan del Río (SJR)	5	15.8	2.58844	677.8	120.111	0.738	0.0130384
				Texcoco 2017 (TEX17)	3	1.53333	1.5695	93.6667	16.4418	0.136667	0.136137
				Texcoco 2018 (TEX18)	5	0.86	0.726636	56.6	44.5791	0.138	0.111893
420		Germany	breeding line	Asendorf (AS)	5	0.03	0.0458258	3	5.61249	0.002	0.00447214
				Gross-Gerau (GG)	5	14.758	3.34003	930.6	112.877	0.712	0.0277489
				Poel (PL)	5	1.524	1.08942	88.2	67.799	0.15	0.126293
				San Juan del Río (SJR)	5	11.6	3.20936	488.6	83.3745	0.592	0.147207
				Texcoco 2017 (TEX17)	4	5.55	3.58562	206.75	131.816	0.4875	0.0590903
				Texcoco 2018 (TEX18)	5	0.68	0.828855	31.8	39.55	0.116	0.114149
421	SC1333	USA	conversion line	Asendorf (AS)	4	2.5475	1.08586	160.75	65.5051	0.24	0.0787401
				Gross-Gerau (GG)	5	42.926	14.8017	2187	589.84	0.732	0.0389872
				Poel (PL)	5	21.94	5.0372	1094.4	186.39	0.692	0.0526308
				San Juan del Río (SJR)	4	6.5	4.50925	372.25	243.016	0.5225	0.141274
				Texcoco 2017 (TEX17)	5	4.44	2.08519	190.8	80.4407	0.488	0.173839
				Texcoco 2018 (TEX18)	5	4.58	2.77254	180	101.85	0.598	0.13755
424	SC1322	Sudan	conversion line	Asendorf (AS)	5	10.986	3.10965	523.4	124.283	0.622	0.08228
				Gross-Gerau (GG)	5	21.822	4.08318	974.8	133.704	0.714	0.121161
				Poel (PL)	5	10.736	7.84242	508	307.004	0.472	0.188069
				San Juan del Río (SJR)	4	16.5	3.10913	533.5	58.5064	0.6125	0.0221736
				Texcoco 2017 (TEX17)	5	19.96	9.01044	670.2	298.705	0.702	0.114543
				Texcoco 2018 (TEX18)	5	3.68	2.47831	155.8	79.5406	0.362	0.198419
430	SC1203	Brazil	conversion line	Asendorf (AS)	4	14.365	7.59178	753.75	275.854	0.6775	0.0680074
				Gross-Gerau (GG)	5	27.95	16.3802	1415	784.723	0.68	0.224833
				Poel (PL)	5	8.63	6.60929	418.4	305.223	0.468	0.301778
				San Juan del Río (SJR)	5	11.6	3.20936	507.6	180.041	0.854	0.0415933
				Texcoco 2017 (TEX17)	5	5.98	5.23135	281.6	259.698	0.508	0.131034
				Texcoco 2018 (TEX18)	5	1.46	2.78891	108.4	215.529	0.126	0.182702
440	SC569	Nigeria	conversion line	Asendorf (AS)	5	3.038	1.51088	205.4	81.1499	0.354	0.125817
				Gross-Gerau (GG)	5	9.402	9.42157	316.4	272.127	0.532	0.209452
				Poel (PL)	5	11.502	2.80547	898.4	236.593	0.49	0.0784219
				San Juan del Río (SJR)	5	40	13.2476	1589.2	593.57	0.848	0.0432435
				Texcoco 2017 (TEX17)	4	7.9	0.761577	386.5	47.7807	0.6775	0.0377492
				Texcoco 2018 (TEX18)	5	8.52	4.8587	468.4	274.7	0.602	0.103053
446	SC1318	Ethiopia	conversion line	Asendorf (AS)	2	0.285	0.148492	14.5	4.94975	0.055	0.0212132
				Gross-Gerau (GG)	5	31.326	11.8156	1240	270.758	0.756	0.0789303
				Poel (PL)	4	9.1925	3.17186	343.25	112.944	0.56	0.0391578
				San Juan del Río (SJR)	5	19.2	5.11859	655.6	185.18	0.784	0.0835464
				Texcoco 2017 (TEX17)	4	2.35	1.36748	102	25.1661	0.2975	0.166808
				Texcoco 2018 (TEX18)	5	2.54	1.57892	132.8	90.3504	0.346	0.0760263
450		Germany	breeding line	Asendorf (AS)	5	5.25	2.40379	811.8	353.733	0.358	0.126768
				Gross-Gerau (GG)	5	20.526	4.48544	882.2	199.307	0.786	0.031305
				Poel (PL)	5	1.042	1.00951	89	82.3741	0.056	0.0472229
				San Juan del Río (SJR)	5	14.2	6.22093	603.4	242.724	0.518	0.216148
				Texcoco 2017 (TEX17)	4	6.125	1.28938	430	91.0421	0.56	0.0883176
				Texcoco 2018 (TEX18)	4	2.075	3.22839	53.5	107	0.2625	0.473172
456		Germany	breeding line	Asendorf (AS)	4	9.1025	5.99524	639	365.123	0.37	0.164317
				Gross-Gerau (GG)	5	12.934	2.33375	551.8	131.972	0.554	0.0378153
				Poel (PL)	5	23.628	14.4763	1277.4	770.431	0.492	0.268924
				San Juan del Río (SJR)	5	15.4	7.1624	625.4	291.623	0.656	0.147411
				Texcoco 2017 (TEX17)	4	6.15	6.78356	266.25	255.202	0.31	0.265204
				Texcoco 2018 (TEX18)	5	8.24	4.09549	360.4	177.348	0.52	0.123895
465	SC22	Ethiopia	conversion line	Asendorf (AS)	5	0.016	0.0230217	1	1.41421	0.004	0.00547723
				Gross-Gerau (GG)	5	26.032	6.1836	935	207.118	0.756	0.0536656
				Poel (PL)	5	1.678	1.07111	73.8	47.2091	0.17	0.0938083
				San Juan del Río (SJR)	4	3.25	3.20156	171.75	91.7728	0.285	0.194679
				Texcoco 2017 (TEX17)	2	1.1	0.565685	100	0	0.11	0.0565685
				Texcoco 2018 (TEX18)	5	0.68	1.04259	28.8	45.6914	0.096	0.114368
477	SC100	Nigeria	conversion line	Asendorf (AS)	5	11.67	1.6995	720.8	80.788	0.568	0.0476445
				Gross-Gerau (GG)	5	27.994	6.82961	1162.2	281.177	0.798	0.0164317
				Poel (PL)	5	13.438	3.66934	800.4	174.553	0.588	0.0481664
				San Juan del Río (SJR)	5	30.2	7.0852	1034.8	241.27	0.772	0.0356371
				Texcoco 2018 (TEX18)	5	29.1	9.54463	1279.4	337.084	0.73	0.0412311
487	SC119	Zimbabwe	conversion line	Asendorf (AS)	4	2.9375	0.816512	155.25	42.7502	0.245	0.0387298
				Gross-Gerau (GG)	5	14.898	22.1619	464.4	735.767	0.496	0.291599
				Poel (PL)	5	2.64	1.76305	141	91.4194	0.206	0.0890505
				San Juan del Río (SJR)	5	16.4	7.70065	713.4	310.531	0.49	0.0796869
				Texcoco 2017 (TEX17)	4	1.6	1.01653	119.25	18.0439	0.1675	0.0892095
				Texcoco 2018 (TEX18)	5	10.28	8.46061	469	338.734	0.43	0.174499
5006	PI 59970501	USA	genebank accession	Gross-Gerau (GG)	5	13.366	4.2042	887.8	260.219	0.722	0.0449444
				Poel (PL)	5	0.024	0.0328634	0.4	0.547723	0.004	0.00547723
				San Juan del Río (SJR)	4	25	4.6188	850.5	116.78	0.765	0.0714143
				Texcoco 2017 (TEX17)	5	10.9	5.39398	467.6	228.397	0.64	0.0984886
				Texcoco 2018 (TEX18)	5	5.72	4.94034	303.6	241.414	0.346	0.116533
5012	PI 59971104	USA	genebank accession	Gross-Gerau (GG)	5	26.17	14.4896	915.2	423.734	0.794	0.0450555
				Poel (PL)	5	9.308	3.51989	486	171.305	0.542	0.115195
				San Juan del Río (SJR)	4	18.5	4.20317	801.75	212.024	0.8025	0.0287228
				Texcoco 2017 (TEX17)	5	9.94	7.79506	464	319.91	0.464	0.237129
				Texcoco 2018 (TEX18)	5	3.8	2.04817	196.8	91.3192	0.592	0.258592
5013	PI 59971202	USA	genebank accession	Asendorf (AS)	5	0.394	0.23839	41.4	23.2551	0.11	0.0474342
				Gross-Gerau (GG)	5	23.952	3.62877	1291.8	122.31	0.822	0.0216795
				Poel (PL)	5	1.994	1.62709	151.4	117.834	0.306	0.201445
				San Juan del Río (SJR)	4	4.25	0.957427	211.75	53.7424	0.6725	0.0518813
				Texcoco 2017 (TEX17)	2	11.4	0.141421	487.5	50.2046	0.595	0.0919239
				Texcoco 2018 (TEX18)	5	0.5	0.703562	29.8	41.5476	0.114	0.139212
5027	PI 59972701	USA	genebank accession	Gross-Gerau (GG)	5	33.638	7.7262	1345.4	320.186	0.732	0.0370135
				Poel (PL)	4	7.81	2.97577	600.75	194.673	0.555	0.131276
				San Juan del Río (SJR)	4	15.75	2.21736	988.75	130.175	0.825	0.0655744
				Texcoco 2017 (TEX17)	5	24.8	7.57529	827.2	268.119	0.798	0.051672
				Texcoco 2018 (TEX18)	5	2.08	1.74126	203	100.319	0.406	0.157417
5038	PI 59973801	USA	genebank accession	Asendorf (AS)	5	2.382	0.689253	79.8	64.1732	0.434	0.148762
				Gross-Gerau (GG)	5	23.344	4.69395	918.4	114.897	0.752	0.0501996
				Poel (PL)	5	0.752	0.225987	76	28.4165	0.104	0.0230217
				San Juan del Río (SJR)	5	14.4	7.23187	601.4	273.185	0.784	0.0602495
				Texcoco 2017 (TEX17)	5	11.94	5.41876	496.4	225.896	0.49	0.279195
				Texcoco 2018 (TEX18)	5	2.46	1.45877	189.8	100.168	0.346	0.140464
5051	PI 53578101	USA	genebank accession	Asendorf (AS)	4	14.5425	5.76058	771.5	291.422	0.6675	0.0741058
				Gross-Gerau (GG)	5	38.088	10.9936	1698.6	277.876	0.784	0.0934345
				Poel (PL)	5	26.408	3.3109	1623.8	216.723	0.692	0.0192354
				San Juan del Río (SJR)	5	28	9.48683	1086	262.359	0.896	0.0403733
				Texcoco 2017 (TEX17)	3	21.8	7.01498	678	130.092	0.8	0.0754983
				Texcoco 2018 (TEX18)	5	11.34	2.88669	447.8	129.787	0.674	0.0328634
5055	PI 53579202	USA	genebank accession	Asendorf (AS)	5	0.006	0.0134164	0.6	1.34164	0.002	0.00447214
				Gross-Gerau (GG)	5	19.808	6.65884	1095.4	307.485	0.856	0.0260768
				Poel (PL)	5	0.014	0.0151658	2.4	2.07364	0.004	0.00547723
				San Juan del Río (SJR)	5	30.2	8.13634	1139.8	277.302	0.712	0.0580517
				Texcoco 2017 (TEX17)	2	18.25	0.0707107	735	86.267	0.74	0.0424264
				Texcoco 2018 (TEX18)	5	1.94	0.978775	78.2	43.3382	0.236	0.143631
5058	PI 59969201	USA	genebank accession	Asendorf (AS)	5	0.026	0.0371484	0.8	1.09545	0.004	0.00547723
				Gross-Gerau (GG)	5	31.03	3.90566	853.6	115.658	0.818	0.0432435
				Poel (PL)	4	1.5425	0.708584	199.75	56.5766	0.21	0.0653197
				San Juan del Río (SJR)	5	7.4	2.30217	225.8	65.1322	0.694	0.045607
				Texcoco 2017 (TEX17)	3	2.1	2.29129	121.667	121.006	0.21	0.212838
				Texcoco 2018 (TEX18)	5	1.68	1.19248	128.6	76.6896	0.198	0.118828
5060	PI 59969402	USA	genebank accession	Asendorf (AS)	5	2.972	2.77447	188.6	178.42	0.25	0.233559
				Gross-Gerau (GG)	5	33.004	6.63453	793	162.302	0.79	0.034641
				Poel (PL)	5	11.652	2.06339	681.2	141.867	0.614	0.0779744
				San Juan del Río (SJR)	3	42.3333	15.3731	1432.67	449.849	0.893333	0.0208167
				Texcoco 2017 (TEX17)	4	7.65	3.26037	582	273.329	0.4775	0.0834166
				Texcoco 2018 (TEX18)	5	2.6	1.251	118.4	56.9982	0.35	0.209045
5063	PI 59969701	USA	genebank accession	Asendorf (AS)	5	1.008	0.9362	192.8	214.703	0.14	0.0681909
				Gross-Gerau (GG)	5	5.016	3.93203	380.8	226.548	0.434	0.189288
				Poel (PL)	5	6.154	1.87752	346.4	83.2334	0.512	0.0589067
				San Juan del Río (SJR)	4	31	7.39369	1102.75	233.364	0.815	0.0404145
				Texcoco 2017 (TEX17)	5	24.18	17.8524	1006.2	733.94	0.612	0.335664
				Texcoco 2018 (TEX18)	4	4.55	4.58585	254	193.155	0.2825	0.228528
5073	PI 60289902	USA	genebank accession	Asendorf (AS)	5	0.532	0.34492	45.4	30.7376	0.176	0.0971082
				Gross-Gerau (GG)	5	2.068	1.81261	156	121.789	0.24	0.169115
				Poel (PL)	5	2.362	1.29529	252	118.267	0.23	0.104163
				San Juan del Río (SJR)	5	21.8	7.15542	1029.4	395.047	0.782	0.0554076
				Texcoco 2017 (TEX17)	3	5.2	3.40441	309.333	223.001	0.303333	0.0776745
				Texcoco 2018 (TEX18)	5	4.14	5.42706	205.2	196.086	0.242	0.273441
5110	PI 63970601	USA	genebank accession	Gross-Gerau (GG)	5	13.968	8.02206	642.2	353.73	0.652	0.109179
				San Juan del Río (SJR)	5	12.4	7.66812	418.2	229.254	0.598	0.163156
				Texcoco 2017 (TEX17)	3	8.3	5.66657	414.667	105.628	0.476667	0.248261
5111	PI 63970701	USA	genebank accession	Asendorf (AS)	5	8.492	3.15768	507	153.784	0.556	0.0776531
				Gross-Gerau (GG)	5	35.504	14.1198	1226.8	402.139	0.73	0.0543139
				Poel (PL)	5	25.492	6.04589	1091.2	235.769	0.764	0.0207364
				San Juan del Río (SJR)	5	18.8	7.22496	616.4	129.195	0.804	0.127004
				Texcoco 2017 (TEX17)	5	20.92	14.8267	855.2	533.25	0.66	0.144741
				Texcoco 2018 (TEX18)	5	6.2	2.18174	382.6	122.667	0.346	0.141704
513	SC233	India	conversion line	Asendorf (AS)	5	0	0	0	0	0	0
				Gross-Gerau (GG)	5	8.314	5.91682	467.4	266.842	0.494	0.186896
				Poel (PL)	5	0.73	0.290086	78.8	26.7526	0.156	0.0680441
				San Juan del Río (SJR)	5	7.2	2.16795	473.6	162.087	0.81	0.087178
				Texcoco 2018 (TEX18)	4	2.15	1.96384	101.75	118.19	0.275	0.132035
521	SC309	Sudan	conversion line	Asendorf (AS)	3	1.16333	1.22451	20	30.4138	0.11	0.10583
				Gross-Gerau (GG)	4	30.9525	5.35934	1546	192.095	0.74	0.0282843
				Poel (PL)	5	16.106	4.62283	626.8	207.771	0.644	0.0270185
				San Juan del Río (SJR)	4	4.75	2.5	323.25	190.239	0.52	0.185113
				Texcoco 2018 (TEX18)	4	4.95	4.00874	328.75	210.676	0.47	0.163095
522	SC311	Sudan	conversion line	Asendorf (AS)	5	0.896	0.817239	75.2	48.859	0.118	0.0957601
				Gross-Gerau (GG)	5	39.824	6.45192	1533	245.331	0.794	0.0512835
				San Juan del Río (SJR)	5	14.8	4.91935	704.8	233.895	0.692	0.0496991
				Texcoco 2017 (TEX17)	4	3.025	2.75242	199	110.33	0.2375	0.151079
				Texcoco 2018 (TEX18)	3	9.36667	6.29153	692.667	495.5	0.476667	0.215716
524	SC319	Uganda	conversion line	Asendorf (AS)	5	0.076	0.138852	5.2	10.5451	0.006	0.00894427
				Gross-Gerau (GG)	5	17.38	8.38199	836.2	381.751	0.702	0.136638
				Poel (PL)	5	0.012	0.0216795	1.2	1.30384	0	0
				San Juan del Río (SJR)	5	21.4	9.04434	1045	504.446	0.814	0.0384708
				Texcoco 2017 (TEX17)	3	3.2	0.8544	201	73.5051	0.343333	0.051316
				Texcoco 2018 (TEX18)	5	0	0	0	0	0	0
527	SC405	Sudan	conversion line	Asendorf (AS)	3	0.216667	0.110151	9.33333	4.6188	0.0166667	0.0057735
				Gross-Gerau (GG)	5	37.572	11.37	1584	445.083	0.78	0.06
				Poel (PL)	5	1.62	1.43598	64	56.0669	0.142	0.114978
				San Juan del Río (SJR)	5	22.2	8.89944	824.2	336.275	0.67	0.102713
				Texcoco 2017 (TEX17)	5	3.42	3.58357	175	108.642	0.406	0.362119
				Texcoco 2018 (TEX18)	5	0.16	0.357771	12.4	27.7272	0.018	0.0402492
531	SC562	Sudan	conversion line	Asendorf (AS)	5	0.01	0.0141421	0.8	1.09545	0	0
				Gross-Gerau (GG)	4	7.8275	2.89141	281.5	91.5442	0.515	0.0984886
				Poel (PL)	5	0.046	0.0497996	1.8	2.04939	0.006	0.00547723
				San Juan del Río (SJR)	5	9.2	7.42967	241.8	184.98	0.82	0.0916515
				Texcoco 2017 (TEX17)	5	1.36	1.37405	115.8	29.0895	0.18	0.14089
				Texcoco 2018 (TEX18)	5	0.08	0.130384	5.2	7.15542	0.024	0.043359
543	SC606	China	conversion line	Asendorf (AS)	4	10.855	4.68631	657.002	452.135	0.5425	0.136473
				Gross-Gerau (GG)	5	36.332	5.08785	1287.4	194.26	0.782	0.0370135
				Poel (PL)	5	13.626	6.63662	1027.4	367.386	0.616	0.0861974
				San Juan del Río (SJR)	4	19.25	3.0957	1083.75	244.432	0.77	0.023094
				Texcoco 2017 (TEX17)	4	10.2	2.34947	518.75	133.565	0.65	0.0294392
				Texcoco 2018 (TEX18)	5	4.02	2.72892	260.8	167.41	0.454	0.124419
551	SC649	Zimbabwe	conversion line	Asendorf (AS)	5	0.024	0.0536656	2.4	5.36656	0.002	0.00447214
				Gross-Gerau (GG)	5	31.468	5.30498	1579	289.872	0.784	0.0328634
				Poel (PL)	5	5.954	3.74326	307.6	170.822	0.35	0.130767
				San Juan del Río (SJR)	5	29	8.12404	1558.4	331.528	0.776	0.0391152
				Texcoco 2017 (TEX17)	5	4.98	5.1582	244.4	233.168	0.302	0.213588
				Texcoco 2018 (TEX18)	5	1.52	2.18449	98.4	127.586	0.122	0.147377
553	SC655	South Africa	conversion line	Asendorf (AS)	5	0.012	0.0268328	0.2	0.447214	0.002	0.00447214
				Gross-Gerau (GG)	4	42.4575	20.5434	1513.75	494.882	0.7225	0.0767572
				Poel (PL)	5	0.042	0.0408656	1.6	1.67332	0.006	0.00547723
				San Juan del Río (SJR)	5	8.4	3.57771	354.4	132.719	0.486	0.168315
				Texcoco 2018 (TEX18)	5	0.1	0.223607	8.2	18.3358	0.016	0.0357771
555	SC682	South Africa	conversion line	Gross-Gerau (GG)	5	26.41	9.01546	1025.2	319.805	0.756	0.0415933
				Poel (PL)	5	0.2	0.199374	24.2	24.5703	0.028	0.0311448
				San Juan del Río (SJR)	5	14.2	4.76445	418	121.006	0.672	0.124579
				Texcoco 2017 (TEX17)	5	11.16	9.0492	410.6	286.156	0.566	0.266327
				Texcoco 2018 (TEX18)	5	3.88	2.55186	161.8	105.954	0.502	0.0858487
569	SC733	Nigeria	conversion line	Asendorf (AS)	4	0.1225	0.180624	5.75	8.92095	0.0275	0.0359398
				Gross-Gerau (GG)	5	18.598	5.21821	895.4	201.654	0.668	0.0471169
				Poel (PL)	5	3.512	4.4048	145.8	163.543	0.25	0.192743
				San Juan del Río (SJR)	5	21.6	4.219	796	188.935	0.77	0.0543139
				Texcoco 2017 (TEX17)	4	0.975	0.84212	77	52.7826	0.135	0.10247
				Texcoco 2018 (TEX18)	5	0.8	0.533854	35	22.9456	0.144	0.0826438
583	SC810	Sudan	conversion line	Asendorf (AS)	5	0.402	0.511635	39.4	47.7001	0.048	0.0554076
				Gross-Gerau (GG)	5	17.654	9.55183	948.8	520.77	0.676	0.138852
				Poel (PL)	5	4.548	0.942826	221.8	33.6927	0.358	0.0649615
				San Juan del Río (SJR)	4	2.75	1.5	128.25	53.9096	0.3725	0.192592
				Texcoco 2017 (TEX17)	4	4.075	3.57619	178	114.204	0.325	0.193305
				Texcoco 2018 (TEX18)	5	0.36	0.60663	16.4	24.5418	0.054	0.0870632
586	SC963	Sudan	conversion line	Asendorf (AS)	5	0.002	0.00447214	0.2	0.447214	0	0
				Gross-Gerau (GG)	5	21.798	10.0132	1017.6	407.842	0.644	0.149766
				Poel (PL)	5	0.04	0.0187083	2.8	1.64317	0.004	0.00547723
				San Juan del Río (SJR)	5	7.8	3.56371	360.2	169.077	0.472	0.143944
				Texcoco 2018 (TEX18)	3	0	0	0	0	0	0
597	SC1160	Ethiopia	conversion line	Asendorf (AS)	5	13.39	7.40989	751.6	358.096	0.458	0.112561
				Gross-Gerau (GG)	5	23.11	6.35622	1133.8	233.972	0.714	0.0260768
				Poel (PL)	5	18.272	3.04607	1441.6	219.894	0.57	0.0866025
				San Juan del Río (SJR)	5	14.8	7.82304	620.4	297.9	0.75	0.0734847
				Texcoco 2017 (TEX17)	4	13.6	8.32786	557.75	363.298	0.625	0.0660808
				Texcoco 2018 (TEX18)	5	5.96	4.59706	274.4	226.002	0.468	0.0960208
604		Germany	breeding line	Asendorf (AS)	5	0.186	0.410341	10	21.2603	0.018	0.0402492
				Gross-Gerau (GG)	5	23.828	6.50365	1463	322.537	0.76	0.0353553
				Poel (PL)	5	2.146	1.79015	90	64.3079	0.142	0.114105
				San Juan del Río (SJR)	5	8.6	3.50714	249.4	76.9825	0.508	0.12518
				Texcoco 2017 (TEX17)	2	0.35	0.353553	75	106.066	0.05	0.0424264
				Texcoco 2018 (TEX18)	5	0	0	0	0	0	0
616	SC103	South Africa	conversion line	Asendorf (AS)	4	0.305	0.162173	15.25	4.42531	0.0575	0.0340343
				Gross-Gerau (GG)	5	13.156	5.33478	1397.4	375.327	0.546	0.0750333
				Poel (PL)	5	0.932	0.43043	43.8	19.4602	0.11	0.03
				San Juan del Río (SJR)	5	20.6	5.31977	791.8	196.569	0.666	0.0882043
				Texcoco 2017 (TEX17)	3	3.26667	4.70567	182	156.981	0.23	0.242693
				Texcoco 2018 (TEX18)	5	0.12	0.164317	8.4	11.0589	0.018	0.0248998
618	SC112	Ethiopia	conversion line	Asendorf (AS)	4	2.53	2.98411	115.5	142.713	0.2	0.227596
				Gross-Gerau (GG)	5	16.49	6.89629	1234	357.23	0.654	0.0847349
				Poel (PL)	5	8.506	3.42369	437.2	169.097	0.5	0.120416
				San Juan del Río (SJR)	5	12.8	6.01664	468	134.075	0.67	0.0659545
				Texcoco 2017 (TEX17)	4	16.425	5.64823	671.25	354.712	0.6525	0.0903235
				Texcoco 2018 (TEX18)	5	8.44	0.898888	308.6	33.9971	0.606	0.0439318
621	SC114	Uganda	conversion line	Asendorf (AS)	5	0.05	0.0703562	2.6	4.72229	0.002	0.00447214
				Gross-Gerau (GG)	2	0.825	1.16673	35.5	50.2046	0.305	0.431335
				Poel (PL)	5	0.012	0.0178885	0.4	0.547723	0.002	0.00447214
				San Juan del Río (SJR)	5	10.2	3.83406	517.6	240.625	0.638	0.0906642
				Texcoco 2017 (TEX17)	5	4.58	1.60219	251.2	50.9578	0.564	0.209117
				Texcoco 2018 (TEX18)	5	4.28	2.21292	221.6	103.949	0.464	0.14893
628	SC210	India	conversion line	Asendorf (AS)	5	0	0	0	0	0	0
				Gross-Gerau (GG)	5	22.358	3.15583	929.2	188.096	0.778	0.0204939
				Poel (PL)	5	0.444	0.469766	31.2	32.1123	0.072	0.0742967
				San Juan del Río (SJR)	3	12.3333	5.1316	499.333	203.178	0.72	0.0655744
				Texcoco 2017 (TEX17)	3	33.8667	17.0412	1309.67	535.939	0.726667	0.0750555
				Texcoco 2018 (TEX18)	5	0.2	0.34641	13	21.6795	0.03	0.0479583
635	SC299	Nigeria	conversion line	Asendorf (AS)	5	0.146	0.11887	2.4	3.20936	0.02	0.0187083
				Gross-Gerau (GG)	5	21.116	5.33544	776.8	206.813	0.742	0.0449444
				Poel (PL)	5	1.992	3.64334	121	218.658	0.124	0.168908
				San Juan del Río (SJR)	4	12.5	5.8023	449	213.552	0.7125	0.0899537
				Texcoco 2017 (TEX17)	4	1.3	0.668331	87.75	24.2813	0.1725	0.149304
				Texcoco 2018 (TEX18)	5	0.88	0.712039	49.2	30.2605	0.146	0.0669328
644	SC353	Nigeria	conversion line	Asendorf (AS)	4	0.1825	0.106575	21.25	7.932	0.035	0.0208167
				Gross-Gerau (GG)	5	58.558	7.06547	1691	174.316	0.856	0.0207364
				Poel (PL)	4	0.2475	0.262345	32	34.3705	0.03	0.0294392
				San Juan del Río (SJR)	5	12.6	1.34164	606.6	71.8283	0.742	0.051672
				Texcoco 2017 (TEX17)	3	1.13333	0.85049	116.333	14.1539	0.236667	0.220303
				Texcoco 2018 (TEX18)	5	1.4	1.12027	75.4	58.1532	0.21	0.156205
648	SC405	Sudan	conversion line	Asendorf (AS)	5	0.106	0.0522494	4	2.34521	0.02	0.0141421
				Gross-Gerau (GG)	5	4.336	2.73101	156.2	94.195	0.552	0.196392
				Poel (PL)	5	3.866	0.36977	174.4	28.7019	0.3	0.0561249
				San Juan del Río (SJR)	4	28.25	3.77492	868	184.132	0.73	0.0382971
				Texcoco 2017 (TEX17)	4	7.975	11.8399	246	299.352	0.3025	0.241437
				Texcoco 2018 (TEX18)	5	0	0	0	0	0	0
655	SC562	Sudan	conversion line	Asendorf (AS)	4	1.2575	0.515065	62.75	22.6918	0.13	0.0469042
				Gross-Gerau (GG)	5	36.162	10.1097	1792	404.322	0.8	0.0212132
				Poel (PL)	5	1.242	0.833948	48.2	32.0344	0.102	0.0609918
				San Juan del Río (SJR)	4	12.5	4.04145	381.25	76.6567	0.84	0.0469042
				Texcoco 2017 (TEX17)	4	3.65	2.41178	242	177.12	0.365	0.107548
				Texcoco 2018 (TEX18)	5	1.9	0.644205	55.2	17.1377	0.354	0.0870632
656	SC566	Nigeria	conversion line	Asendorf (AS)	5	20.478	4.36058	1065.6	285.269	0.61	0.0212132
				Gross-Gerau (GG)	5	23.574	6.85496	1461	404.258	0.774	0.0427785
				Poel (PL)	5	22.934	2.24931	1345.2	104.219	0.632	0.0192354
				San Juan del Río (SJR)	5	26	10.2225	1051.4	386.909	0.864	0.0622896
				Texcoco 2017 (TEX17)	5	3.76	2.46637	189.6	88.4042	0.332	0.136821
				Texcoco 2018 (TEX18)	5	20.6	2.64292	909.4	88.695	0.698	0.0408656
667	SC645	Uganda	conversion line	Asendorf (AS)	5	5.766	1.66599	378.4	93.4334	0.376	0.0439318
				Gross-Gerau (GG)	5	32.68	11.3946	2070.8	465.591	0.742	0.0465833
				Poel (PL)	5	16.014	5.80495	1001.4	300.256	0.594	0.0996494
				San Juan del Río (SJR)	5	29.6	7.92465	1490	431.749	0.772	0.0383406
				Texcoco 2017 (TEX17)	4	18.075	16.5717	813	655.194	0.6025	0.248244
				Texcoco 2018 (TEX18)	5	16.18	6.67435	743	264.667	0.672	0.113004
671	SC655	South Africa	conversion line	Asendorf (AS)	5	0.086	0.0884873	4.6	4.03733	0.018	0.0216795
				Gross-Gerau (GG)	5	11.994	3.72143	630.8	171.583	0.57	0.0696419
				Poel (PL)	5	0	0	0.2	0.447214	0	0
				San Juan del Río (SJR)	4	6.5	5.97216	278.25	246.715	0.4225	0.245679
				Texcoco 2017 (TEX17)	3	1.66667	1.04083	95.3333	53.2572	0.153333	0.0723418
				Texcoco 2018 (TEX18)	5	0.48	0.746324	25.6	39.6396	0.056	0.0730068
682	SC700	South Africa	conversion line	Asendorf (AS)	4	0.0775	0.0665207	4.25	2.62996	0.0225	0.0189297
				Gross-Gerau (GG)	5	11.746	9.70133	440.8	374.264	0.622	0.1886
				Poel (PL)	5	7.354	4.67268	246.8	146.524	0.458	0.0804363
				San Juan del Río (SJR)	5	11.8	3.76829	577.8	121.03	0.72	0.113358
				Texcoco 2017 (TEX17)	2	6.75	3.46482	191	101.823	0.52	0.127279
				Texcoco 2018 (TEX18)	5	1.56	0.74364	51.2	22.665	0.292	0.149231
688	SC705	Japan	conversion line	Asendorf (AS)	5	0.19	0.326267	26	41.3038	0.036	0.0594138
				Gross-Gerau (GG)	5	16.59	4.15384	799.6	158.443	0.68	0.0234521
				Poel (PL)	5	16.322	8.23949	605.4	276.091	0.666	0.0901665
				San Juan del Río (SJR)	5	18.8	7.66159	816	209.665	0.74	0.0282843
				Texcoco 2017 (TEX17)	5	1.38	1.46526	116.6	30.3776	0.228	0.153199
				Texcoco 2018 (TEX18)	5	2.68	1.42021	117	56.2672	0.38	0.136382
690	SC709	Sudan	conversion line	Asendorf (AS)	5	1.712	0.559795	80	22.3271	0.262	0.0852643
				Gross-Gerau (GG)	5	5.966	4.3808	264.6	199.471	0.644	0.209117
				Poel (PL)	5	7.726	1.73939	353.4	100.697	0.592	0.0779102
				San Juan del Río (SJR)	5	13.4	3.50714	748.4	199.425	0.614	0.069857
				Texcoco 2017 (TEX17)	5	1.42	0.637966	116.6	16.7123	0.272	0.100846
				Texcoco 2018 (TEX18)	5	0.44	0.517687	28.2	31.0113	0.082	0.085557
697	SC723	Sudan	conversion line	Asendorf (AS)	3	0.183333	0.0896289	9.33333	6.35085	0.05	0.0608276
				Gross-Gerau (GG)	5	29.164	10.2672	1187.4	332.238	0.708	0.0672309
				Poel (PL)	4	2.23	0.980646	126.75	39.6852	0.17	0.0707107
				San Juan del Río (SJR)	5	12.2	5.35724	422.2	184.694	0.64	0.186682
				Texcoco 2017 (TEX17)	5	10.54	5.8871	294.8	166.612	0.56	0.170294
				Texcoco 2018 (TEX18)	5	1.56	1.11937	71.6	58.4491	0.184	0.122393
702	SC733	Nigeria	conversion line	Asendorf (AS)	5	1.904	0.968984	89.8	39.965	0.2	0.0738241
				Gross-Gerau (GG)	5	33.744	8.01675	1726.2	458.223	0.766	0.0320936
				Poel (PL)	5	15.998	8.47714	655.2	376.996	0.554	0.221314
				San Juan del Río (SJR)	5	7	4.06202	400.8	183.793	0.574	0.209833
				Texcoco 2017 (TEX17)	5	23.7	6.253	758.6	203.484	0.758	0.0526308
				Texcoco 2018 (TEX18)	5	6.5	4.24205	214.4	131.386	0.596	0.158997
705	SC762	India	conversion line	Asendorf (AS)	5	0.078	0.152381	5.2	10.5214	0.02	0.0291548
				Gross-Gerau (GG)	5	35.372	12.0929	1556.6	533.988	0.784	0.0230217
				Poel (PL)	5	6.98	1.40029	277.6	50.038	0.45	0.0604152
				San Juan del Río (SJR)	5	7.4	3.20936	333.8	111.874	0.652	0.157385
				Texcoco 2017 (TEX17)	5	1.06	1.21367	94.8	19.0971	0.156	0.114804
				Texcoco 2018 (TEX18)	4	0.55	0.208167	20.25	8.46069	0.1625	0.0745542
717	SC1056	Sudan	conversion line	Asendorf (AS)	5	0.632	0.730048	79	98.5748	0.046	0.0487852
				Gross-Gerau (GG)	5	10.142	7.40044	486.4	358.814	0.706	0.0795613
				Poel (PL)	5	0.798	0.671096	39.6	26.2259	0.112	0.0909395
				San Juan del Río (SJR)	5	13.8	7.49667	661.4	362.381	0.636	0.200075
				Texcoco 2018 (TEX18)	5	0.18	0.248998	13.2	17.7116	0.028	0.0383406
724	SC1160	Ethiopia	conversion line	Asendorf (AS)	4	7.78	5.68769	416.25	280.261	0.4725	0.322942
				Gross-Gerau (GG)	4	24.8425	12.8197	1500	844.361	0.7675	0.0925113
				Poel (PL)	5	24.714	6.76618	1471	463.563	0.648	0.0752994
				San Juan del Río (SJR)	5	22.6	6.02495	1011.2	303.97	0.75	0.0543139
				Texcoco 2017 (TEX17)	3	2.36667	1.40119	131.333	33.7095	0.296667	0.12741
				Texcoco 2018 (TEX18)	5	5.98	8.12601	276.4	368.096	0.338	0.278244
728	SC1287	India	conversion line	Asendorf (AS)	4	2.625	2.05434	334	242.653	0.1625	0.104682
				Gross-Gerau (GG)	5	32.724	2.43993	1603.2	129.413	0.812	0.0248998
				Poel (PL)	5	6.294	2.73685	458.2	213.749	0.318	0.0843801
				San Juan del Río (SJR)	5	24.4	4.97996	895.8	190.556	0.662	0.0752994
				Texcoco 2017 (TEX17)	4	3.4	2.62679	181.25	67.8251	0.185	0.126623
				Texcoco 2018 (TEX18)	5	8.92	2.17071	445.8	102.527	0.506	0.0572713
730		Germany	breeding line	Asendorf (AS)	5	0.038	0.0849706	1.2	2.68328	0.012	0.0268328
				Gross-Gerau (GG)	5	31.95	8.8135	1159.4	333.274	0.824	0.0151658
				Poel (PL)	5	8.728	4.63459	315.8	184.404	0.534	0.13975
				San Juan del Río (SJR)	5	24.4	10.9681	751.8	319.834	0.706	0.0763544
				Texcoco 2017 (TEX17)	2	3.75	5.3033	125	176.777	0.255	0.360624
				Texcoco 2018 (TEX18)	5	4.8	4.38064	257.6	236.426	0.274	0.209476
734	SC1314	USA	conversion line	Asendorf (AS)	5	0.672	0.643949	43.6	35.8022	0.074	0.0676757
				Gross-Gerau (GG)	5	24.744	6.22372	2070.8	337.015	0.704	0.0328634
				Poel (PL)	5	3.6	0.780801	233.6	48.8907	0.32	0.0578792
				San Juan del Río (SJR)	5	40.2	13.2552	1348.6	450.109	0.77	0.0353553
				Texcoco 2017 (TEX17)	5	16.12	14.7483	534.8	460.641	0.494	0.216518
				Texcoco 2018 (TEX18)	5	6.88	3.77187	330.2	168.187	0.382	0.131415
736	SC103	South Africa	conversion line	Asendorf (AS)	4	0.45	0.300777	17	10.0995	0.0725	0.0434933
				Gross-Gerau (GG)	5	35.862	5.04625	1343.4	171.178	0.736	0.0207364
				Poel (PL)	5	6.024	3.14037	205	85.2144	0.534	0.169941
				San Juan del Río (SJR)	5	20.6	4.15933	715	166.897	0.732	0.0526308
				Texcoco 2017 (TEX17)	4	0.7	0.60553	92.25	18.0808	0.0825	0.0531507
				Texcoco 2018 (TEX18)	5	0.12	0.216795	3.6	5.68331	0.01	0.0173205
738	SC55	Sudan	conversion line	Asendorf (AS)	5	0.182	0.231128	8.2	10.5925	0.024	0.0260768
				Gross-Gerau (GG)	5	36.9	7.56532	1460.8	316.501	0.814	0.0594138
				Poel (PL)	5	0.31	0.567539	19.4	27.655	0.034	0.0598331
				San Juan del Río (SJR)	5	5.6	1.81659	212.6	62.4404	0.96	0.0894427
				Texcoco 2017 (TEX17)	4	0.75	0.998332	57.5	44.441	0.0875	0.106888
				Texcoco 2018 (TEX18)	5	0.64	0.502991	25.4	18.4472	0.214	0.168612
766	SC63	Sudan	conversion line	Asendorf (AS)	4	1.175	0.93347	54.75	36.8906	0.0975	0.0675154
				Gross-Gerau (GG)	5	7.984	9.01971	267.8	246.562	0.494	0.15437
				Poel (PL)	5	6.318	6.87934	226.2	222.803	0.324	0.219841
				San Juan del Río (SJR)	5	14	2.91548	362.6	83.2154	0.806	0.0798749
				Texcoco 2018 (TEX18)	5	0.44	0.279285	34.2	37.7783	0.132	0.0676018
773	SC210	India	conversion line	Asendorf (AS)	5	0	0	0	0	0	0
				Gross-Gerau (GG)	5	10.698	3.80073	1174	372.877	0.622	0.0739594
				Poel (PL)	5	0.18	0.283989	15.4	20.5743	0.022	0.0334664
				San Juan del Río (SJR)	5	12.8	7.79102	494.6	290.018	0.628	0.242631
				Texcoco 2018 (TEX18)	5	0.02	0.0447214	1.2	2.68328	0.002	0.00447214
784	SC963	South Africa	conversion line	Asendorf (AS)	5	0	0	0	0	0	0
				Gross-Gerau (GG)	5	21.056	7.81927	915	414.427	0.618	0.0690652
				Poel (PL)	5	0	0	0	0	0	0
				San Juan del Río (SJR)	3	1.1	0.8544	48	22.0681	0.1	0.07
				Texcoco 2018 (TEX18)	5	0.2	0.2	26.8	41.8175	0.024	0.0230217
795	SC334	Sudan	conversion line	Asendorf (AS)	5	6.822	3.83862	487.2	233.072	0.41	0.127475
				Gross-Gerau (GG)	5	18.878	4.57303	1807	312.46	0.664	0.0250998
				Poel (PL)	5	8.014	3.52081	571.4	205.215	0.412	0.0983362
				San Juan del Río (SJR)	5	17	9.30054	535.6	331.769	0.736	0.0808084
				Texcoco 2017 (TEX17)	5	20.6	6.0663	726	204.909	0.664	0.0826438
				Texcoco 2018 (TEX18)	5	13.56	3.57253	648.2	242.305	0.616	0.0439318
799	SC798	Sudan	conversion line	Asendorf (AS)	4	0.4075	0.351414	27.25	25.2372	0.0475	0.0330404
				Gross-Gerau (GG)	4	31.615	11.8646	1133.75	468.172	0.765	0.0544671
				Poel (PL)	5	6.042	3.0792	210	108.139	0.432	0.158651
				San Juan del Río (SJR)	5	16.8	4.32435	536.4	137.107	0.788	0.0481664
				Texcoco 2017 (TEX17)	4	0.5	0.734847	333.25	452.205	0.065	0.0834666
				Texcoco 2018 (TEX18)	5	1.12	1.55145	40.2	51.3342	0.156	0.166223
801	SC709	Sudan	conversion line	Asendorf (AS)	4	1.5125	1.48091	86.25	83.2641	0.1525	0.143846
				Gross-Gerau (GG)	5	4.424	3.00976	320	188.039	0.55	0.162788
				Poel (PL)	5	9.576	1.55291	436.8	89.5751	0.54	0.0254951
				San Juan del Río (SJR)	5	14.4	10.9681	606.2	354.478	0.538	0.175556
				Texcoco 2017 (TEX17)	4	1.35	0.443471	87.25	9.28709	0.18	0.0216025
				Texcoco 2018 (TEX18)	5	0.88	0.443847	51.2	24.1392	0.12	0.0316228
811	SC352	Sudan	conversion line	Asendorf (AS)	3	0.27	0.21	11.6667	9.29157	0.0466667	0.0321455
				Gross-Gerau (GG)	5	25.022	5.10191	687.8	170.284	0.718	0.0501996
				Poel (PL)	5	12.684	4.34195	302	91.1345	0.554	0.118448
				San Juan del Río (SJR)	4	14.5	6.245	463.25	65.556	0.77	0.115181
				Texcoco 2017 (TEX17)	5	14.66	7.20784	311.8	140.576	0.736	0.0971082
				Texcoco 2018 (TEX18)	5	7.14	3.12138	166.6	66.2895	0.578	0.1886
813	SC338	Sudan	conversion line	Asendorf (AS)	2	1.565	0.417193	65.5	12.0208	0.16	0.0424264
				Gross-Gerau (GG)	5	14.53	5.1029	562.8	200.921	0.664	0.0559464
				Poel (PL)	5	11.03	5.67183	308.4	147.509	0.438	0.129306
				San Juan del Río (SJR)	4	8.5	4.79583	323.75	195.616	0.5525	0.105633
				Texcoco 2017 (TEX17)	5	16.26	7.59888	368.2	153.428	0.642	0.16947
				Texcoco 2018 (TEX18)	5	14.2	8.98693	319.6	197.794	0.608	0.342593
817	SC691	Burkina Faso	conversion line	Gross-Gerau (GG)	5	13	3.77897	741.8	175.354	0.69	0.0667083
				Poel (PL)	5	9.05	8.82251	285.2	273.077	0.48	0.141951
				San Juan del Río (SJR)	4	6.5	1.73205	204.5	53.4696	0.4175	0.105317
				Texcoco 2017 (TEX17)	4	8	9.13126	275	236.929	0.4	0.270801
				Texcoco 2018 (TEX18)	5	0.14	0.0894427	7.2	3.83406	0.032	0.0286356
819	SC733	Nigeria	conversion line	Asendorf (AS)	5	0.034	0.0466905	0.8	1.30384	0.008	0.0109545
				Gross-Gerau (GG)	5	30.084	3.22526	1342.4	181.238	0.794	0.0181659
				Poel (PL)	5	11.34	7.29842	557.8	420.849	0.51	0.212132
				San Juan del Río (SJR)	3	13.6667	5.1316	611	271.711	0.856667	0.111505
				Texcoco 2017 (TEX17)	5	15.88	7.39912	542.2	264.775	0.716	0.0898888
				Texcoco 2018 (TEX18)	5	1.52	0.719027	52.2	22.8189	0.34	0.119164
821	SC273	Nigeria	conversion line	Asendorf (AS)	4	0.255	0.267145	11.5	10.7858	0.02	0.0182574
				Gross-Gerau (GG)	5	12.454	4.58658	581.4	212.001	0.616	0.0665582
				Poel (PL)	5	5.436	3.91312	343.8	199.462	0.278	0.143422
				San Juan del Río (SJR)	5	22	3.39116	859.6	125.452	0.776	0.0709225
				Texcoco 2017 (TEX17)	4	21.425	6.55712	726.75	208.462	0.6875	0.035
				Texcoco 2018 (TEX18)	5	5.18	5.49154	252	243.096	0.282	0.236474
836	SC645	Uganda	conversion line	Asendorf (AS)	4	2.1275	1.88869	169.75	137.972	0.1625	0.115289
				Gross-Gerau (GG)	5	19.234	7.63626	878.8	340.543	0.668	0.165741
				Poel (PL)	5	11.068	2.7191	788.8	188.245	0.544	0.0944987
				San Juan del Río (SJR)	5	33.8	8.31865	1921.8	278.708	0.788	0.0286356
				Texcoco 2017 (TEX17)	4	9.3	10.0356	489.5	573.217	0.485	0.192267
				Texcoco 2018 (TEX18)	5	17.42	11.1628	863.6	388.604	0.6	0.268514
838	SC642	India	conversion line	Asendorf (AS)	4	0.195	0.132791	30.25	14.9972	0.015	0.01
				Gross-Gerau (GG)	5	17.726	10.1021	971.4	438.617	0.7	0.0851469
				Poel (PL)	5	7.384	3.93119	468.8	230.796	0.376	0.152905
				San Juan del Río (SJR)	5	13.2	5.54076	815.8	324.722	0.616	0.152414
				Texcoco 2017 (TEX17)	5	11.1	3.10725	446.8	110.026	0.558	0.0363318
				Texcoco 2018 (TEX18)	5	2.02	2.11589	131	123.802	0.176	0.134276
848	SC600	Sudan	conversion line	Asendorf (AS)	5	0.398	0.529689	18.8	25.1734	0.036	0.0461519
				Gross-Gerau (GG)	5	6.156	1.87428	361.2	73.8085	0.392	0.0807465
				Poel (PL)	5	3.416	2.5035	152.2	117.678	0.27	0.0874643
				San Juan del Río (SJR)	4	16.25	4.57347	682.75	176.625	0.7225	0.0644851
				Texcoco 2017 (TEX17)	5	9.66	8.29295	292	218.139	0.54	0.176777
				Texcoco 2018 (TEX18)	5	1.16	0.384708	40.2	10.9179	0.248	0.0605805
856	SC99	Nigeria	conversion line	Asendorf (AS)	5	0.108	0.0491935	8.2	15.5628	0.012	0.00447214
				Gross-Gerau (GG)	5	14.634	5.16596	514.2	175.514	0.682	0.0712039
				Poel (PL)	5	0.984	0.795506	96.6	77.0669	0.07	0.0484768
				San Juan del Río (SJR)	5	12	6	476.8	268.089	0.66	0.13435
				Texcoco 2017 (TEX17)	3	12.5	11.8013	484	405.181	0.423333	0.311823
				Texcoco 2018 (TEX18)	5	11.12	2.87611	440.2	104.953	0.68	0.0565685
858	SC1056	Sudan	conversion line	Asendorf (AS)	5	0.242	0.240146	20.8	19.3054	0.028	0.0248998
				Gross-Gerau (GG)	5	52.844	4.5901	1738.2	233.919	0.838	0.0130384
				Poel (PL)	5	0.516	0.440772	33.2	29.6513	0.06	0.0547723
				San Juan del Río (SJR)	4	11.75	1.70783	520.75	55.4279	0.64	0.052915
				Texcoco 2017 (TEX17)	3	1.56667	1.77858	139.667	46.3717	0.143333	0.155027
				Texcoco 2018 (TEX18)	5	0.86	0.550454	39.4	24.2858	0.226	0.14519
860	SC682	South Africa	conversion line	Asendorf (AS)	5	3.314	0.398786	258.2	51.4169	0.204	0.0194936
				Gross-Gerau (GG)	5	24.648	9.26983	1382.6	494.349	0.67	0.0738241
				Poel (PL)	5	4.148	2.53224	273.4	159.235	0.312	0.111221
				San Juan del Río (SJR)	5	23.8	10.616	987	375.888	0.72	0.127083
				Texcoco 2018 (TEX18)	5	3.38	4.53288	168.2	194.898	0.328	0.2749
868	SC1104	Uganda	conversion line	Asendorf (AS)	4	0.29	0.249399	40	31.3581	0.0275	0.0221736
				Poel (PL)	5	8.094	3.5467	600	217.931	0.388	0.120706
				San Juan del Río (SJR)	5	24.4	7.76531	1153.4	360.614	0.79	0.0504975
				Texcoco 2017 (TEX17)	5	31.62	5.8118	1115	211.592	0.774	0.0466905
				Texcoco 2018 (TEX18)	5	1.44	0.68775	89.2	44.0591	0.198	0.0535724
870	SC1118	USA	conversion line	Asendorf (AS)	5	0.226	0.135204	8.2	4.54973	0.016	0.00894427
				Gross-Gerau (GG)	5	10.406	6.45553	359.6	247.456	0.55	0.209523
				Poel (PL)	5	17.472	6.81892	891.6	348.225	0.53	0.102225
				San Juan del Río (SJR)	5	19.6	5.54977	601	150.075	0.776	0.116962
				Texcoco 2017 (TEX17)	3	5.43333	6.91761	205.333	182.443	0.36	0.276225
				Texcoco 2018 (TEX18)	5	7.1	3.27338	318.2	134.204	0.364	0.103344
872	SC349	USA	conversion line	Asendorf (AS)	4	0.8925	0.686895	43.25	37.3486	0.1	0.0739369
				Gross-Gerau (GG)	5	11.898	0.953321	592.2	60.0433	0.734	0.0364692
				Poel (PL)	5	1.656	1.79322	101	88.3516	0.122	0.105688
				San Juan del Río (SJR)	5	32.6	15.8682	920	335.217	0.868	0.0277489
				Texcoco 2017 (TEX17)	4	5.95	1.75973	265.5	83.7874	0.5275	0.030957
				Texcoco 2018 (TEX18)	5	14.02	3.86225	415	134.019	0.66	0.0509902
874	SC1246	Chad	conversion line	Asendorf (AS)	4	5.615	5.2153	270	250.136	0.475	0.279583
				Gross-Gerau (GG)	5	15.846	4.98129	874.4	304.866	0.78	0.0353553
				Poel (PL)	5	13.352	1.9538	714.4	92.9317	0.7	0.0452769
				San Juan del Río (SJR)	5	24	6.40312	1092.6	224.675	0.822	0.0683374
				Texcoco 2018 (TEX18)	5	2	1.42829	124.2	59.9642	0.352	0.196138
890	SC1302	USA	conversion line	Gross-Gerau (GG)	5	28.092	7.09089	1612	173.763	0.734	0.0726636
				Poel (PL)	5	7.546	4.61781	316.6	145.744	0.398	0.107564
				San Juan del Río (SJR)	3	24	10.3923	568.333	232.726	0.81	0.0556776
				Texcoco 2017 (TEX17)	4	7.975	7.84363	703.75	1102.27	0.39	0.201825
				Texcoco 2018 (TEX18)	5	0.38	0.408656	24.4	28.5184	0.086	0.0804984
90	PI 287583	Zimbabwe	genebank accession	Asendorf (AS)	5	2.6	1.24111	83	41.0488	0.354	0.0920869
				Gross-Gerau (GG)	5	17.944	3.19337	1315.8	417.778	0.798	0.0286356
				Poel (PL)	5	18.18	7.44731	599	301.94	0.644	0.060663
				San Juan del Río (SJR)	5	24	7.14143	829.6	253.222	0.832	0.0396232
				Texcoco 2017 (TEX17)	5	21.98	10.2717	638.2	292.687	0.724	0.137222
				Texcoco 2018 (TEX18)	5	3.22	3.49385	158	172.46	0.226	0.170675
902	SC833	India	genebank accession	Asendorf (AS)	5	0.034	0.0427785	0	0	0.004	0.00547723
				Gross-Gerau (GG)	5	18.49	4.03425	763.6	240.094	0.758	0.132929
				Poel (PL)	5	0.002	0.00447214	0.4	0.894427	0	0
				San Juan del Río (SJR)	5	3.8	2.04939	228.8	93.0736	0.454	0.101143
				Texcoco 2018 (TEX18)	5	0.32	0.383406	22.2	25.7721	0.062	0.0742967
931	SC114	Uganda	conversion line	Asendorf (AS)	4	0.5475	1.00841	235	464.002	0.035	0.0635085
				Gross-Gerau (GG)	5	12.682	4.05145	471.8	158.239	0.68	0.083666
				Poel (PL)	5	0.022	0.0238747	2.2	1.92354	0.002	0.00447214
				San Juan del Río (SJR)	5	21.2	5.76194	1114.8	339.359	0.78	0.01
				Texcoco 2018 (TEX18)	5	1.38	1.04976	90.2	65.7663	0.194	0.136858
948	SC217	India	conversion line	Asendorf (AS)	5	0.008	0.0083666	1.2	1.30384	0	0
				Gross-Gerau (GG)	5	23.988	6.67725	1142.8	303.789	0.792	0.0164317
				Poel (PL)	5	0.276	0.394373	16	19.7231	0.06	0.065192
				San Juan del Río (SJR)	5	12	10.2956	694	580.262	0.492	0.301364
				Texcoco 2017 (TEX17)	4	1.3	1.38323	109	73.1984	0.0825	0.0888351
				Texcoco 2018 (TEX18)	5	0.08	0.130384	5.6	8.44393	0.03	0.0447214
970	SC643	India	conversion line	Asendorf (AS)	5	6.03	2.05921	470	190.823	0.504	0.0723187
				Gross-Gerau (GG)	5	17.686	2.82414	821	129.838	0.598	0.0947101
				Poel (PL)	5	15.024	2.66114	878	99.3076	0.622	0.0690652
				San Juan del Río (SJR)	5	21	5.87367	1055.6	255.943	0.824	0.0288097
				Texcoco 2017 (TEX17)	5	12.94	7.18457	627.8	294.294	0.636	0.0981326
				Texcoco 2018 (TEX18)	5	10.78	4.06534	561.8	213.517	0.612	0.117132
987	SC762	India	conversion line	Asendorf (AS)	4	2.185	3.46663	99.5	141.498	0.1525	0.196023
				Gross-Gerau (GG)	5	30.138	12.2939	1869.8	603.156	0.704	0.0991464
				Poel (PL)	5	1.756	1.18665	72.6	45.676	0.198	0.10849
				San Juan del Río (SJR)	5	10.6	2.88097	499	211.953	0.694	0.031305
				Texcoco 2017 (TEX17)	4	8.9	4.55119	328.75	159.276	0.6825	0.198053
				Texcoco 2018 (TEX18)	5	1.86	1.15239	80.6	45.6541	0.358	0.12853
B101		Germany	breeding line	Asendorf (AS)	5	0.012	0.0083666	3.6	4.77493	0	0
				Gross-Gerau (GG)	5	31.15	8.15127	1294.2	234.168	0.76	0.04
				Poel (PL)	5	0.15	0.215754	15.6	23.586	0.01	0.0173205
				San Juan del Río (SJR)	5	20.2	7.19027	618.2	199.858	0.648	0.0668581
				Texcoco 2018 (TEX18)	5	1.04	1.88759	72.6	124.092	0.036	0.0536656
B107		Germany	breeding line	Asendorf (AS)	5	0.142	0.12112	14.8	16.9027	0.01	0.01
				Gross-Gerau (GG)	5	22.332	4.9067	892.2	219.82	0.72	0.0244949
				Poel (PL)	5	4.954	3.03437	486	262.288	0.316	0.130882
				San Juan del Río (SJR)	5	30.6	8.26438	1217.2	393.946	0.756	0.0397492
				Texcoco 2017 (TEX17)	5	8.58	8.39029	420.8	316.523	0.434	0.306235
				Texcoco 2018 (TEX18)	5	3.34	2.25344	128.2	66.8483	0.308	0.134796
B108		Germany	breeding line	Asendorf (AS)	4	2.6775	3.81424	160	196.355	0.1425	0.1466
				Gross-Gerau (GG)	5	31.728	6.45104	1480	77.6692	0.778	0.0443847
				Poel (PL)	5	11.488	3.6719	755.8	252.045	0.568	0.0649615
				San Juan del Río (SJR)	5	11.4	2.70185	479.8	83.8433	0.702	0.0759605
				Texcoco 2018 (TEX18)	5	0.3	0.565685	17.8	33.0182	0.028	0.0521536
B1102		Mexico	breeding line	Gross-Gerau (GG)	5	20.094	10.6947	960.6	509.12	0.688	0.0443847
				Poel (PL)	5	4.632	1.62309	579	185.027	0.29	0.0894427
				San Juan del Río (SJR)	5	37.6	17.7426	1336.4	608.11	0.758	0.0843801
				Texcoco 2018 (TEX18)	2	9.1	8.34386	642	606.698	0.335	0.26163
B1104	BTxArg1	USA	genebank accession	Asendorf (AS)	5	11.452	4.72116	1018.2	449.847	0.48	0.0751665
				Gross-Gerau (GG)	5	41.24	23.8271	1508.6	864.291	0.594	0.333287
				Poel (PL)	5	17.03	5.86927	1440.6	401.76	0.532	0.0653452
				San Juan del Río (SJR)	5	25.8	15.8019	1052.4	654.291	0.642	0.147885
				Texcoco 2017 (TEX17)	4	4.525	3.51129	240.25	154.325	0.2125	0.120934
				Texcoco 2018 (TEX18)	4	1.3	1.66933	99.5	128.557	0.0775	0.0754431
B467	SC37	Ethiopia	conversion line	Asendorf (AS)	5	31.76	7.3013	2456	575.288	0.632	0.0630079
				Gross-Gerau (GG)	5	25.692	5.57874	1733.8	433.457	0.74	0.03937
				Poel (PL)	5	13.526	5.48783	1686	503.938	0.394	0.0646529
				San Juan del Río (SJR)	5	33.4	12.6412	1852.6	671.831	0.794	0.0466905
				Texcoco 2017 (TEX17)	4	9.15	2.54886	575.5	162.428	0.4825	0.127639
				Texcoco 2018 (TEX18)	5	34.24	25.5633	2392.6	1114.04	0.648	0.137913
B483		Germany	breeding line	Gross-Gerau (GG)	5	18.284	6.00407	692.8	225.733	0.75	0.0406202
				Poel (PL)	5	4.708	2.03528	666.4	272.989	0.222	0.0544977
				San Juan del Río (SJR)	5	25.4	6.30872	1306.2	401.507	0.734	0.0581378
				Texcoco 2017 (TEX17)	5	4.46	4.85675	281	330.154	0.41	0.162942
				Texcoco 2018 (TEX18)	5	16.44	1.51096	1501	186.163	0.57	0.0640312
B5116		Germany	breeding line	Asendorf (AS)	5	0.272	0.204866	37.4	24.1516	0.024	0.0230217
				Gross-Gerau (GG)	5	33.05	6.40548	1090.6	222.59	0.748	0.0432435
				Poel (PL)	5	6.646	3.73313	525.2	279.716	0.358	0.131985
				San Juan del Río (SJR)	5	26	9.69536	1005	476.496	0.704	0.0904434
				Texcoco 2017 (TEX17)	3	7.43333	6.26844	382.333	284.015	0.326667	0.222785
				Texcoco 2018 (TEX18)	5	2.24	3.27002	137.2	190.781	0.144	0.148425
B622		Germany	breeding line	Asendorf (AS)	4	14.6825	7.53522	1506.25	572.616	0.455	0.0946925
				Gross-Gerau (GG)	5	11.574	2.13138	651.4	105.659	0.62	0.0519615
				Poel (PL)	5	8.64	6.26754	915.4	621.114	0.278	0.155145
				San Juan del Río (SJR)	4	15.5	3.31662	1253	322.321	0.635	0.0465475
				Texcoco 2017 (TEX17)	5	3.92	2.69852	260.6	157.159	0.36	0.126689
				Texcoco 2018 (TEX18)	5	17.56	12.7692	1240.4	551.311	0.536	0.122393
B674	SC672	India	conversion line	Asendorf (AS)	5	3.476	0.654851	323.6	51.1596	0.31	0.0339116
				Gross-Gerau (GG)	5	47.328	11.8374	1963.4	591.167	0.792	0.0443847
				Poel (PL)	5	5.524	2.87641	722.8	264.954	0.31	0.101489
				San Juan del Río (SJR)	4	21.75	5.12348	1271	237.303	0.74	0.0697615
				Texcoco 2017 (TEX17)	5	5.86	5.055	303.8	223.822	0.292	0.176409
				Texcoco 2018 (TEX18)	5	5.04	1.50433	268	63.8396	0.41	0.0857321
B678	SC691	Burkina Faso	conversion line	Asendorf (AS)	5	0.316	0.366169	35.2	40.3695	0.042	0.0414729
				Gross-Gerau (GG)	5	20.92	9.68494	818.6	405.242	0.754	0.0439318
				Poel (PL)	3	7.17667	1.9751	493	57.8878	0.446667	0.0602771
				San Juan del Río (SJR)	4	14.75	6.84957	518.5	240.056	0.83	0.0216025
				Texcoco 2017 (TEX17)	4	11.425	11.3041	457.25	394.589	0.465	0.320884
				Texcoco 2018 (TEX18)	5	0.52	0.501996	51.8	40.5549	0.082	0.08228
B709	SC782	India	conversion line	Gross-Gerau (GG)	5	29.826	9.48522	1212.2	368.093	0.736	0.0415933
				San Juan del Río (SJR)	5	11.2	7.32803	669.6	449.632	0.626	0.159468
				Texcoco 2017 (TEX17)	4	1.475	1.34505	208.5	131.769	0.195	0.153514
				Texcoco 2018 (TEX18)	5	2.58	3.38482	159.2	199.021	0.18	0.190919
B845	SC136	Ethiopia	conversion line	Asendorf (AS)	5	6.916	3.56255	549	270.031	0.342	0.088713
				Gross-Gerau (GG)	4	23.9875	16.5307	1245	905.38	0.7575	0.0170783
				Poel (PL)	5	10.524	2.08058	1047.8	193.816	0.574	0.0482701
				San Juan del Río (SJR)	5	19.8	2.58844	1111.2	132.607	0.75	0.0514782
				Texcoco 2017 (TEX17)	4	6.3	5.18909	260.25	189.549	0.49	0.229056
				Texcoco 2018 (TEX18)	5	8.22	7.85888	399.6	379.84	0.41	0.232702
B954	SC101	South Africa	conversion line	Asendorf (AS)	2	0	0	0	0	0	0
				Gross-Gerau (GG)	5	24.602	5.16349	1102.6	586.2	0.718	0.0389872
				Poel (PL)	5	5.404	4.34027	436	350.636	0.268	0.1747
				San Juan del Río (SJR)	5	18	4.84768	922.2	237.559	0.704	0.0598331
				Texcoco 2017 (TEX17)	5	4.76	2.25344	221	93.3193	0.378	0.141138
				Texcoco 2018 (TEX18)	5	2	2.25942	109.4	123.139	0.22	0.211778
BK011	BOK011	USA	genebank accession	Asendorf (AS)	4	0.5	0.480625	39	27.4833	0.07	0.0476095
				Gross-Gerau (GG)	5	30.236	5.41769	1844.2	247.434	0.778	0.0148324
				Poel (PL)	5	1.42	0.722253	139.6	63.1055	0.18	0.0731437
				San Juan del Río (SJR)	5	38.4	5.68331	1375.2	228.68	0.792	0.0438178
				Texcoco 2017 (TEX17)	5	3.3	1.35462	149.6	50.3021	0.332	0.133116
				Texcoco 2018 (TEX18)	5	2.2	2.68142	113.6	99.052	0.222	0.169912
BTX2922	BTX2922	USA	genebank accession	Gross-Gerau (GG)	4	46.035	6.05843	1910.5	214.063	0.8125	0.005
				Poel (PL)	4	9.4625	1.52021	911.5	154.213	0.5225	0.0125831
				San Juan del Río (SJR)	5	31.6	16.8908	1040.4	590.931	0.652	0.294058
				Texcoco 2017 (TEX17)	5	4.46	2.93223	170.2	93.1166	0.35	0.139104
				Texcoco 2018 (TEX18)	5	8.78	11.3981	302.6	323.149	0.354	0.259673
BTX2924	BTX2924	USA	genebank accession	Asendorf (AS)	4	1.8475	1.91176	220	139.301	0.1125	0.0736546
				Gross-Gerau (GG)	3	11.29	12.51	482.667	440.014	0.52	0.370405
				Poel (PL)	5	8.726	3.44399	778.2	262.166	0.336	0.101143
				San Juan del Río (SJR)	5	41.6	9.86408	1428.8	186.624	0.752	0.0949737
				Texcoco 2017 (TEX17)	5	5.3	3.92747	211	80.4643	0.478	0.235415
				Texcoco 2018 (TEX18)	5	2.9	3.10403	218.8	225.657	0.132	0.126372
BTX2928	BTX2928	USA	genebank accession	Gross-Gerau (GG)	5	35.426	10.0883	1173.2	333.874	0.788	0.0486826
				Poel (PL)	5	1.078	0.575387	87	43.3301	0.144	0.0680441
				San Juan del Río (SJR)	5	19	10.1489	736	350.763	0.688	0.0719027
				Texcoco 2018 (TEX18)	4	0.975	1.7519	110.75	193.121	0.1075	0.169583
BTX623	BTX623	USA	genebank accession	Asendorf (AS)	5	2.342	0.787509	163.2	56.0598	0.144	0.0384708
				Gross-Gerau (GG)	5	54.5	18.0586	2124.6	620.502	0.834	0.0167332
				Poel (PL)	5	11.658	3.23364	814.2	207.646	0.46	0.0938083
				San Juan del Río (SJR)	5	39.6	9.28978	1369.4	356.086	0.796	0.0151658
				Texcoco 2018 (TEX18)	5	0.66	0.444972	53.4	37.3738	0.074	0.045607
BTX639	BTX639	USA	genebank accession	Asendorf (AS)	5	0.348	0.397832	27.2	25.0739	0.036	0.0409878
				Gross-Gerau (GG)	5	52.512	14.2655	1748	460.35	0.82	0.0141421
				Poel (PL)	5	2.878	2.37687	165.8	124.692	0.204	0.12973
				San Juan del Río (SJR)	5	9.8	7.69415	433.4	349.742	0.474	0.160717
				Texcoco 2017 (TEX17)	5	3.4	1.59844	160.6	70.7199	0.28	0.112472
				Texcoco 2018 (TEX18)	5	1.46	0.288097	152	75.2961	0.18	0.052915
CN-16-01	PI 18518	China	genebank accession	Asendorf (AS)	5	0.602	0.512513	51	40.2927	0.14	0.0874643
				Gross-Gerau (GG)	5	20.926	10.7126	658.4	308.203	0.754	0.086487
				Poel (PL)	4	15.1375	3.66953	1010.5	249.663	0.575	0.0369685
				San Juan del Río (SJR)	5	22	9.48683	925	398.326	0.682	0.0248998
				Texcoco 2017 (TEX17)	5	4.5	1.41951	142.8	39.7832	0.504	0.0730068
				Texcoco 2018 (TEX18)	5	2.64	0.415933	163.8	29.2096	0.274	0.0536656
CN-16-03	PI 88007	China	genebank accession	Asendorf (AS)	5	1.258	0.730116	90.6	48.9724	0.194	0.0669328
				Gross-Gerau (GG)	5	17.514	7.98509	567	260.234	0.75	0.0561249
				Poel (PL)	4	11.555	8.09077	825	486.377	0.5525	0.300375
				San Juan del Río (SJR)	4	28.5	12.1792	1203.5	503.606	0.825	0.0842615
				Texcoco 2017 (TEX17)	2	8.25	2.47487	443.5	116.673	0.735	0.0494975
				Texcoco 2018 (TEX18)	5	3.7	3.1249	197	162.284	0.358	0.190447
CN-16-05	PI 408817	China	genebank accession	Asendorf (AS)	4	1.3925	1.71296	84.75	102.86	0.1025	0.109354
				Gross-Gerau (GG)	3	23.18	3.2982	1165.67	150.524	0.686667	0.0251661
				Poel (PL)	5	28.15	4.51353	1318.6	265.756	0.726	0.0151658
				San Juan del Río (SJR)	5	25.6	8.26438	1104.8	447.846	0.77	0.0616441
				Texcoco 2017 (TEX17)	5	4.52	4.2417	145.6	138.093	0.43	0.19975
				Texcoco 2018 (TEX18)	5	6.98	3.04582	331	137.403	0.582	0.0759605
CN-16-06	PI 542747	China	genebank accession	Asendorf (AS)	5	0.514	0.533414	50.2	69.4709	0.076	0.0770065
				Gross-Gerau (GG)	5	15.838	2.12701	907.8	112.728	0.664	0.0559464
				Poel (PL)	5	13.638	9.27414	670.6	455.945	0.518	0.293547
				San Juan del Río (SJR)	5	24.6	11.393	1190.4	505.131	0.736	0.0973653
				Texcoco 2017 (TEX17)	5	12.26	4.67739	543.8	170.308	0.598	0.245703
				Texcoco 2018 (TEX18)	5	7.16	3.78193	375.2	197.693	0.544	0.0944987
CN-16-07	PI 542766	China	genebank accession	Asendorf (AS)	5	10.854	2.95625	481.8	113.301	0.574	0.0461519
				Gross-Gerau (GG)	5	36.958	5.74541	1853.2	163.411	0.814	0.0207364
				Poel (PL)	5	23.142	4.15328	883.4	127.29	0.662	0.0408656
				San Juan del Río (SJR)	4	37.75	15.2179	1109	403.416	0.7525	0.0457347
				Texcoco 2017 (TEX17)	4	2.8	0.476095	459.5	145.743	0.345	0.0655744
				Texcoco 2018 (TEX18)	5	3.98	3.36184	240.6	168.248	0.304	0.171697
CN-16-08	PI 547991	China	genebank accession	Asendorf (AS)	5	0.438	0.397706	36.2	29.8111	0.048	0.0363318
				Gross-Gerau (GG)	5	23.898	6.44522	1184.6	208.655	0.762	0.0238747
				Poel (PL)	5	8.54	3.51193	468.2	201.568	0.45	0.141951
				San Juan del Río (SJR)	5	16.8	6.97854	687.8	237.51	0.78	0.0891628
				Texcoco 2017 (TEX17)	5	6.44	3.37683	366	210.95	0.422	0.152545
				Texcoco 2018 (TEX18)	5	0.22	0.109545	11.8	7.22496	0.036	0.0151658
CN-16-10	PI 563922	China	genebank accession	Gross-Gerau (GG)	5	19.094	7.19144	1051	419.407	0.734	0.04219
				Poel (PL)	5	16.198	3.13289	728.8	110.565	0.59	0.0291548
				San Juan del Río (SJR)	5	15	5.24404	488.6	159.672	0.554	0.114586
				Texcoco 2017 (TEX17)	3	39.7333	11.8732	1646.67	405.638	0.79	0.06245
				Texcoco 2018 (TEX18)	5	0.86	0.260768	72.4	28.8062	0.108	0.0204939
CN-16-21	PI 610720	China	genebank accession	Gross-Gerau (GG)	5	41.928	12.0337	1669.4	342.456	0.818	0.0130384
				Poel (PL)	5	9.408	6.70274	707.8	487.553	0.448	0.238055
				San Juan del Río (SJR)	3	19.6667	7.63763	922.333	477.77	0.68	0.1249
				Texcoco 2017 (TEX17)	5	19.6	8.5361	788	337.2	0.798	0.0496991
				Texcoco 2018 (TEX18)	5	3.52	0.804363	197	40.8473	0.284	0.0756968
CN-16-22	PI 610722	China	genebank accession	Asendorf (AS)	5	1.42	0.480573	6.2	11.649	0.16	0.043589
				Poel (PL)	5	7.252	7.8653	390	343.964	0.352	0.250539
				San Juan del Río (SJR)	5	24.2	10.6395	886.8	388.086	0.738	0.0852643
				Texcoco 2017 (TEX17)	5	28	11.0741	1537	488.096	0.614	0.108536
				Texcoco 2018 (TEX18)	5	0.82	0.683374	42.2	34.3904	0.074	0.0550454
CN-16-23	PI 610726	China	genebank accession	Gross-Gerau (GG)	2	23.395	5.56493	737.5	214.253	0.565	0.275772
				Poel (PL)	5	16.584	6.43002	830.8	310.821	0.652	0.24366
				San Juan del Río (SJR)	4	13.75	3.30404	698.75	166.856	0.7475	0.0903235
				Texcoco 2017 (TEX17)	2	9.7	6.08112	392.5	236.881	0.555	0.205061
				Texcoco 2018 (TEX18)	5	1.86	0.838451	90.4	37.1255	0.332	0.101341
CN-16-24	PI 610744	China	genebank accession	Asendorf (AS)	4	7.42	5.30953	412.75	290.332	0.4225	0.320871
				Gross-Gerau (GG)	5	11.386	5.031	441.6	219.369	0.688	0.0962808
				San Juan del Río (SJR)	5	20.8	3.83406	840.4	78.4876	0.746	0.0512835
				Texcoco 2018 (TEX18)	5	6.8	3.38821	382.8	183.207	0.598	0.0370135
CN-16-26	PI 656025	China	genebank accession	Gross-Gerau (GG)	5	23.394	6.74374	850.4	263.779	0.71	0.0469042
CN-16-27	Grif 7263	China	genebank accession	Asendorf (AS)	5	0.192	0.2251	20.8	21.7761	0.042	0.0432435
				Gross-Gerau (GG)	5	9.386	3.42985	381.2	131.466	0.684	0.115888
				Poel (PL)	5	10.644	6.56935	608.8	362.073	0.436	0.248153
				San Juan del Río (SJR)	5	32.2	7.01427	1176.6	251.84	0.762	0.0396232
				Texcoco 2017 (TEX17)	5	4.26	2.78262	320.4	195.669	0.494	0.127984
				Texcoco 2018 (TEX18)	5	5.58	1.39176	285	52.388	0.438	0.0535724
CN-16-28	PI 68003	China	genebank accession	Poel (PL)	3	17.13	5.43821	886.667	270.722	0.62	0.111355
CN-16-33	PI 610727	China	genebank accession	Asendorf (AS)	5	0.376	0.260058	24	14.6458	0.096	0.0507937
				Gross-Gerau (GG)	5	30.43	5.078	1078.2	182.075	0.78	0.0458258
				Poel (PL)	5	10.688	2.70966	623.6	128.788	0.566	0.0391152
				San Juan del Río (SJR)	5	15.4	8.08084	674	371.908	0.648	0.13274
				Texcoco 2017 (TEX17)	5	12.8	4.15692	581.4	182.295	0.772	0.054037
				Texcoco 2018 (TEX18)	5	4.54	2.25677	226.2	111.757	0.428	0.120706
DE-16-03	PI 586431	Germany	genebank accession	Asendorf (AS)	5	4.788	2.60159	280.6	110.165	0.406	0.11327
				Gross-Gerau (GG)	5	19.142	11.7339	586.2	347.706	0.618	0.33611
				Poel (PL)	4	0	0	0	0	0	0
				San Juan del Río (SJR)	5	30	14.6458	1262.4	415.165	0.808	0.137368
				Texcoco 2017 (TEX17)	4	2.425	1.24197	70	35.9444	0.1825	0.0499166
				Texcoco 2018 (TEX18)	5	13.72	5.59661	649.2	242.114	0.644	0.0554977
HU-16-01	PI 586440	Hungary	genebank accession	Asendorf (AS)	3	13.9533	6.22384	624	259.446	0.743333	0.0288675
				Gross-Gerau (GG)	5	32.396	6.97323	1301.8	411.58	0.72	0.043589
				Poel (PL)	5	19.818	9.0284	922.2	212.647	0.67	0.207244
				San Juan del Río (SJR)	5	22	6.2849	1075.8	275.293	0.794	0.0240832
				Texcoco 2017 (TEX17)	2	9.9	13.8593	364.5	480.126	0.365	0.487904
				Texcoco 2018 (TEX18)	5	12.2	4.8389	539.2	197.851	0.654	0.109453
HU-16-02	PI 586450	Hungary	genebank accession	Gross-Gerau (GG)	4	43.25	6.01067	2109	203.54	0.8275	0.0287228
				Poel (PL)	5	20.802	5.0083	1011.6	243.282	0.748	0.0228035
				San Juan del Río (SJR)	5	28.2	2.58844	1383	165.088	0.792	0.0327109
				Texcoco 2017 (TEX17)	5	12.76	10.7043	508	370.453	0.542	0.250839
				Texcoco 2018 (TEX18)	5	10.54	9.50542	397.8	335.324	0.63	0.152971
HU-16-03	PI 586453	Hungary	genebank accession	Asendorf (AS)	5	1.096	0.98452	47.6	44.3204	0.166	0.127789
				Gross-Gerau (GG)	5	31.418	7.25554	1134	274.124	0.766	0.0536656
				Poel (PL)	5	6.342	1.86587	251.2	85.2977	0.428	0.0396232
				San Juan del Río (SJR)	5	13.4	4.72229	497.2	162.796	0.692	0.0988433
				Texcoco 2017 (TEX17)	4	16.425	1.35493	569.75	123.713	0.565	0.0208167
				Texcoco 2018 (TEX18)	3	1.56667	0.152753	110	19.6723	0.153333	0.0251661
HU-16-05	PI 586460	Hungary	genebank accession	Asendorf (AS)	5	0.79	1.02061	43.6	56.4783	0.132	0.202287
				Gross-Gerau (GG)	4	19.675	6.57676	1103.5	308.057	0.6975	0.0537742
				Poel (PL)	4	3.235	2.24622	219	161.322	0.205	0.130256
				San Juan del Río (SJR)	5	3.4	3.78153	170.6	124.783	0.334	0.261591
				Texcoco 2017 (TEX17)	3	3.73333	6.29312	172	247.716	0.17	0.251197
				Texcoco 2018 (TEX18)	5	2.94	3.33662	177.8	205.676	0.244	0.214079
IN-16-01	PI 656047	India	genebank accession	Gross-Gerau (GG)	5	43.956	5.74227	1904	273.533	0.872	0.0258844
IR-16-01	PI 222835	Iran	genebank accession	Asendorf (AS)	5	1.3	0.59854	169.8	90.7673	0.24	0.0777817
				Gross-Gerau (GG)	5	4.634	1.92946	190	68.2386	0.594	0.0753658
				Poel (PL)	5	11.524	1.54085	806.6	24.8052	0.584	0.0801873
				San Juan del Río (SJR)	5	21.4	9.50263	1084.2	534.176	0.676	0.0996494
				Texcoco 2017 (TEX17)	5	4.86	3.44645	187	116.593	0.464	0.285535
				Texcoco 2018 (TEX18)	5	21.9	9.57001	1460.8	536.985	0.534	0.0844393
KAO-16-01	PI 648203	unknown Kaoliang	genebank accession	Asendorf (AS)	5	0.008	0.0130384	0.4	0.547723	0	0
				Gross-Gerau (GG)	5	22.96	9.30136	679.2	231.51	0.634	0.0598331
				Poel (PL)	5	0.244	0.288323	18.4	18.8361	0.026	0.0328634
				San Juan del Río (SJR)	5	10	5.09902	487.2	240.956	0.454	0.132212
				Texcoco 2017 (TEX17)	4	12.75	10.1576	418.5	340.349	0.5325	0.187861
				Texcoco 2018 (TEX18)	5	0	0	0	0	0	0
RU-16-02	PI 550579	Russia	genebank accession	Asendorf (AS)	4	1.2125	1.8185	51.25	69.3127	0.13	0.160624
				Gross-Gerau (GG)	5	27.612	10.5317	1665.6	470.388	0.716	0.0654217
				Poel (PL)	5	8.418	2.51011	355	101.87	0.498	0.123167
				San Juan del Río (SJR)	5	15.4	2.30217	568.6	125.926	0.72	0.0574456
				Texcoco 2017 (TEX17)	3	5.5	6.75056	208.667	188.216	0.35	0.272213
				Texcoco 2018 (TEX18)	5	5.2	2.65895	185.2	68.9108	0.564	0.148088
RU-16-03	PI 550580	Russia	genebank accession	Asendorf (AS)	4	0	0	0	0	0	0
				Gross-Gerau (GG)	5	44.328	6.14987	1461.6	176.332	0.784	0.0134164
				Poel (PL)	4	0.05	0.0804156	2.5	3.10913	0.01	0.02
				San Juan del Río (SJR)	5	13.2	3.83406	641.6	217.433	0.638	0.0454973
				Texcoco 2017 (TEX17)	4	2.075	3.36291	130.25	122.992	0.1675	0.207746
				Texcoco 2018 (TEX18)	5	0.56	0.817313	24.2	35.3723	0.14	0.204328
RU-16-04	PI 550586	Russia	genebank accession	Asendorf (AS)	5	12.048	2.47449	706.4	124.959	0.664	0.0536656
				Gross-Gerau (GG)	5	25.728	8.68587	1173.2	240.607	0.794	0.0288097
				Poel (PL)	5	15.23	1.48504	818.4	102.8	0.644	0.0250998
				San Juan del Río (SJR)	2	7.5	2.12132	487.5	159.099	0.785	0.0494975
				Texcoco 2017 (TEX17)	5	16.02	7.4684	653	296.281	0.654	0.0829458
				Texcoco 2018 (TEX18)	5	5.1	1.36931	227	56.1471	0.526	0.0378153
RU-16-05	PI 550595	Russia	genebank accession	Asendorf (AS)	5	2.762	2.06455	144.4	89.422	0.376	0.15093
				Gross-Gerau (GG)	5	24.612	6.78547	1050.6	209.847	0.754	0.0219089
				Poel (PL)	5	5.634	3.51499	232	132.189	0.422	0.113225
				San Juan del Río (SJR)	5	13.4	4.39318	575.2	153.763	0.762	0.12518
				Texcoco 2017 (TEX17)	4	10.2	5.37091	404.5	239.45	0.67	0.161452
				Texcoco 2018 (TEX18)	5	4.86	1.68315	178.4	58.1575	0.608	0.0756307
RU-16-07	PI 550599	Russia	genebank accession	Asendorf (AS)	4	4.975	3.74473	279.25	176.591	0.49	0.119722
				Gross-Gerau (GG)	5	23.404	2.54854	1056.2	102.253	0.796	0.0194936
				Poel (PL)	5	24.016	1.18692	1086.8	66.2284	0.746	0.0134164
				San Juan del Río (SJR)	5	24.6	2.50998	1329	110.61	0.794	0.0230217
				Texcoco 2017 (TEX17)	5	12.58	8.65893	562	360.425	0.562	0.192146
				Texcoco 2018 (TEX18)	5	9.32	3.39662	403.4	140.744	0.664	0.0497996
RU-16-09	PI 550605	Russia	genebank accession	Asendorf (AS)	5	5.75	3.63204	356.8	149.545	0.352	0.127358
				Gross-Gerau (GG)	5	55.334	8.10387	2929.6	432.868	0.81	0.113358
				Poel (PL)	5	9.284	2.95123	622.8	192.04	0.484	0.0531977
				San Juan del Río (SJR)	4	25.5	4.72582	756.75	176.5	0.855	0.0264575
				Texcoco 2017 (TEX17)	2	1.1	0.282843	122	31.1127	0.21	0
				Texcoco 2018 (TEX18)	5	2.96	1.03586	162.2	76.3001	0.33	0.0827647
RU-16-19	PI 550666	Russia	genebank accession	Asendorf (AS)	5	0.134	0.288583	11.6	24.8355	0.016	0.0357771
				Gross-Gerau (GG)	5	51.758	30.1773	1939	939.415	0.764	0.04219
				Poel (PL)	3	6.24667	1.77077	534	249.487	0.396667	0.0550757
				San Juan del Río (SJR)	5	22.6	9.15423	1039.8	396.842	0.806	0.0444972
				Texcoco 2017 (TEX17)	4	5.45	1.26886	234.5	52.3609	0.425	0.0685565
				Texcoco 2018 (TEX18)	5	5.02	2.6659	246.4	123.45	0.482	0.111669
RU-16-21	PI 550685	Russia	genebank accession	Asendorf (AS)	4	6.7725	6.4187	338.25	338.714	0.3725	0.209821
				Gross-Gerau (GG)	5	14.808	7.73912	853.2	415.849	0.688	0.0614003
				Poel (PL)	5	22.254	4.483	922.8	194.635	0.744	0.0357771
				San Juan del Río (SJR)	5	19.4	9.1815	736	328.35	0.878	0.0420714
				Texcoco 2017 (TEX17)	5	11.94	14.1288	451.4	512.536	0.526	0.27061
				Texcoco 2018 (TEX18)	5	13.34	7.95035	643	326.221	0.632	0.153851
Sb-14001		Germany	breeding line	Asendorf (AS)	5	12.232	5.8665	416.4	177.604	0.694	0.0371484
				Gross-Gerau (GG)	5	16.988	4.29935	660.4	153.686	0.72	0.0479583
				Poel (PL)	5	21.108	2.66018	788.6	68.5733	0.702	0.0420714
				San Juan del Río (SJR)	5	25.6	10.8766	782.8	309.625	0.814	0.0403733
				Texcoco 2017 (TEX17)	5	17.54	14.5778	685.8	564.028	0.682	0.149231
				Texcoco 2018 (TEX18)	5	2.46	1.08536	81.2	34.8597	0.314	0.0912688
Sb-14002		Germany	breeding line	Asendorf (AS)	5	7.304	2.09597	360.4	101.209	0.634	0.070214
				Gross-Gerau (GG)	5	41.614	14.6312	1372.6	439.251	0.852	0.0204939
				Poel (PL)	4	10.4825	3.21891	567	124.373	0.49	0.0503322
				San Juan del Río (SJR)	5	42.8	8.10555	1509.4	292.71	0.83	0.0187083
				Texcoco 2017 (TEX17)	5	5.94	3.11416	295.4	145.337	0.564	0.162265
				Texcoco 2018 (TEX18)	5	16.74	6.77075	531.2	184.265	0.668	0.066106
Sb-14003		Germany	breeding line	Gross-Gerau (GG)	5	27.192	5.5769	1228.6	178.275	0.76	0.0533854
				Poel (PL)	5	17.552	2.3679	866.8	147.378	0.704	0.0240832
				San Juan del Río (SJR)	5	41.4	15.6301	1254.2	453.819	0.872	0.0216795
				Texcoco 2017 (TEX17)	5	40.32	3.98522	1157.6	96.7228	0.768	0.0454973
				Texcoco 2018 (TEX18)	5	3.64	2.76821	141.8	103.028	0.346	0.109225
Sb-14004		Germany	breeding line	Asendorf (AS)	5	3.352	3.03674	279.6	268.506	0.242	0.134981
				Gross-Gerau (GG)	5	21.104	3.10145	872	100.027	0.776	0.0328634
				Poel (PL)	5	16.492	6.79106	861.8	321.25	0.63	0.0514782
				San Juan del Río (SJR)	5	46	10.6771	1437.2	264.696	0.814	0.0260768
				Texcoco 2017 (TEX17)	5	28.38	14.4486	1209.8	538.732	0.734	0.0594138
				Texcoco 2018 (TEX18)	5	4.26	2.93479	197	116.162	0.318	0.146867
Sb-14005		Germany	breeding line	Asendorf (AS)	5	2.778	0.738051	334.2	97.135	0.172	0.0438178
				Gross-Gerau (GG)	5	21.024	5.84558	1125.4	205.935	0.78	0.0316228
				Poel (PL)	5	23.032	8.09095	1448	312.664	0.676	0.0622896
				San Juan del Río (SJR)	5	81.8	9.88433	2800.6	308.994	0.782	0.0443847
				Texcoco 2017 (TEX17)	5	12.76	4.13134	427	122.227	0.586	0.147919
				Texcoco 2018 (TEX18)	5	27.48	16.6824	1054	681.812	0.662	0.145499
Sb-14006		Germany	breeding line	Asendorf (AS)	5	1.438	0.517755	77.6	21.7325	0.19	0.0689202
				Gross-Gerau (GG)	5	20.932	26.9346	758.2	892.816	0.64	0.128452
				Poel (PL)	5	7.12	4.33319	339.4	165.766	0.434	0.145877
				San Juan del Río (SJR)	5	34.4	7.36885	1158.8	270.91	0.762	0.0356371
				Texcoco 2017 (TEX17)	4	9.675	13.0165	397.25	432.215	0.3575	0.239357
				Texcoco 2018 (TEX18)	5	5.56	5.15781	209.2	167.235	0.414	0.193598
Sb-14007		Germany	breeding line	Asendorf (AS)	5	23.052	11.4024	1851.2	747.68	0.604	0.0853229
				Gross-Gerau (GG)	5	31.548	9.11736	1021.8	274.805	0.8	0.0331662
				Poel (PL)	5	25.17	6.59196	1742	437.879	0.684	0.0304959
				San Juan del Río (SJR)	5	54.8	11.4543	1880.4	405.989	0.87	0.02
				Texcoco 2017 (TEX17)	3	3.46667	2.07445	233.333	116.989	0.286667	0.159478
				Texcoco 2018 (TEX18)	5	5.58	12.2549	255	556.327	0.15	0.282843
Sb-14008		Germany	breeding line	Asendorf (AS)	5	20.558	4.02719	1293.2	267.058	0.62	0.0463681
				Gross-Gerau (GG)	5	7.558	9.41319	330.6	386.774	0.466	0.290998
				Poel (PL)	4	19.845	10.0986	1335.75	577.968	0.575	0.208247
				San Juan del Río (SJR)	4	63.25	16.1529	2446.25	663.706	0.845	0.0129099
				Texcoco 2017 (TEX17)	5	9.28	6.45655	330	176.061	0.522	0.150732
				Texcoco 2018 (TEX18)	5	22.72	14.473	914.2	489.293	0.596	0.100399
Sb-14011		Germany	breeding line	Asendorf (AS)	5	15.094	6.26178	895.4	257.735	0.622	0.103779
				Gross-Gerau (GG)	5	17.62	6.91752	785.6	226.452	0.674	0.0944987
				Poel (PL)	5	18.034	7.43271	1004.6	266.817	0.688	0.0526308
				San Juan del Río (SJR)	5	49.6	15.884	1818.4	447.702	0.806	0.0415933
				Texcoco 2017 (TEX17)	4	16.525	8.32081	481.25	217.685	0.675	0.0911043
				Texcoco 2018 (TEX18)	5	27.84	8.17025	855.2	203.673	0.75	0.0689202
Sb-14013		Germany	breeding line	Gross-Gerau (GG)	5	7.502	4.77441	382	227.628	0.584	0.196545
				Poel (PL)	4	1.64	2.35847	182	242.531	0.0875	0.118708
				San Juan del Río (SJR)	2	43.5	13.435	1334.5	383.959	0.86	0.0141421
				Texcoco 2017 (TEX17)	4	4.075	1.74619	119	18.6369	0.33	0.103923
				Texcoco 2018 (TEX18)	5	29.74	11.8593	1553.6	606.23	0.698	0.0465833
Sb-14018		Germany	breeding line	Gross-Gerau (GG)	5	30.798	5.10522	1289.6	220.179	0.75	0.0291548
				Poel (PL)	5	4.686	5.21822	363.4	413.686	0.268	0.270869
				San Juan del Río (SJR)	5	41.2	9.17606	1307.8	194.75	0.834	0.0415933
				Texcoco 2017 (TEX17)	3	0.233333	0.208167	69.3333	66.6808	0.0166667	0.0152753
				Texcoco 2018 (TEX18)	5	2.2	1.51327	115.2	68.0272	0.164	0.124218
Sb-14022		Germany	breeding line	Asendorf (AS)	5	6.796	2.0205	503	122.164	0.4	0.0612372
				Gross-Gerau (GG)	5	14.46	11.1904	591.8	459.74	0.63	0.301247
				Poel (PL)	5	30.77	5.23493	1559.6	258.692	0.764	0.0240832
				San Juan del Río (SJR)	5	52.4	13.3529	1778.2	352.377	0.852	0.0356371
				Texcoco 2017 (TEX17)	3	35.5	15.7521	1278.33	518.857	0.71	0.165227
				Texcoco 2018 (TEX18)	5	32.84	27.0401	1184.6	970.793	0.73	0.12145
Sb-14023		Germany	breeding line	Asendorf (AS)	5	2.176	1.39452	141.8	83.6433	0.182	0.0605805
				Gross-Gerau (GG)	5	31.366	6.95588	1902	348.923	0.756	0.0134164
				Poel (PL)	5	20.28	6.48177	983.2	239.91	0.668	0.0460435
				San Juan del Río (SJR)	5	31	11.7686	1045	409.516	0.764	0.0634823
				Texcoco 2017 (TEX17)	5	7.64	4.01846	265.8	123.035	0.384	0.100648
				Texcoco 2018 (TEX18)	5	4.24	2.59384	230.6	139.159	0.292	0.117132
Sb-14026		Germany	breeding line	Asendorf (AS)	5	0.094	0.133154	6.2	5.80517	0.008	0.0130384
				Gross-Gerau (GG)	5	20.376	3.73556	857.8	130.049	0.7	0.0533854
				Poel (PL)	5	7.414	5.7012	306.4	230.424	0.398	0.248636
				San Juan del Río (SJR)	5	37.2	13.9176	967	380.859	0.832	0.0471169
				Texcoco 2018 (TEX18)	5	9.16	2.02559	289.4	69.4752	0.518	0.0511859
Sb-14030		Germany	breeding line	Gross-Gerau (GG)	5	17.086	2.76244	580.2	105.843	0.778	0.00447214
				Poel (PL)	5	4.266	3.28999	472.4	330.926	0.29	0.201618
				San Juan del Río (SJR)	5	43.2	26.3097	1441.6	874.456	0.828	0.139893
				Texcoco 2017 (TEX17)	5	21.04	3.90231	748.4	148.298	0.78	0.0254951
				Texcoco 2018 (TEX18)	5	12.78	9.10066	552.4	381.876	0.564	0.151096
Sb-14031		Germany	breeding line	Asendorf (AS)	4	3.7425	2.15293	521.75	225.887	0.32	0.105515
				Gross-Gerau (GG)	5	26.26	4.2263	1476.6	401.713	0.762	0.0286356
				Poel (PL)	5	23.316	3.6321	1414	312.87	0.654	0.0288097
				San Juan del Río (SJR)	5	24.8	9.17606	971.2	354.204	0.782	0.0563028
				Texcoco 2017 (TEX17)	5	3.56	6.24203	159.8	192.628	0.188	0.271974
				Texcoco 2018 (TEX18)	5	10.48	5.72468	368.8	171.928	0.598	0.131034
Sb-14032		Germany	breeding line	Asendorf (AS)	5	0.4	0.304795	35	27.2672	0.038	0.0319374
				Gross-Gerau (GG)	5	28.32	2.28619	1241.8	36.6565	0.72	0.0158114
				San Juan del Río (SJR)	4	15.5	4.12311	493.5	136.725	0.7375	0.0776209
				Texcoco 2018 (TEX18)	5	4.3	2.22711	169.8	81.2416	0.362	0.106864
Sb-14034		Germany	breeding line	Asendorf (AS)	5	3.116	1.72017	179	77.479	0.272	0.110091
				Gross-Gerau (GG)	5	15.862	4.82323	773	186.793	0.77	0.0595819
				Poel (PL)	5	17.94	4.13114	919.2	205.11	0.684	0.0439318
				San Juan del Río (SJR)	5	46.2	7.36206	1518.2	298.429	0.826	0.0194936
				Texcoco 2017 (TEX17)	5	7.06	3.66783	452.6	212.166	0.524	0.103586
				Texcoco 2018 (TEX18)	5	8.58	6.81814	333.6	249.883	0.456	0.210428
Sb-14036		Germany	breeding line	Asendorf (AS)	4	4.7775	3.52232	267.75	187.053	0.355	0.168424
				Gross-Gerau (GG)	4	12.415	8.01602	876	552.051	0.7475	0.143149
				Poel (PL)	5	29.174	7.09245	1376.4	403.743	0.764	0.045607
				San Juan del Río (SJR)	5	40.2	22.354	1416.2	662.549	0.85	0.0790569
				Texcoco 2017 (TEX17)	5	11.56	6.93852	431.4	231.645	0.62	0.0902774
				Texcoco 2018 (TEX18)	5	12.22	5.25043	450.2	191.02	0.608	0.138094
Sb-14037		Germany	breeding line	Asendorf (AS)	4	17.515	12.438	1337.25	1092.32	0.625	0.182665
				Gross-Gerau (GG)	5	19.386	6.74213	799.2	236.053	0.768	0.051672
				Poel (PL)	5	22.444	6.02637	1219.2	341.419	0.658	0.0597495
				San Juan del Río (SJR)	5	29.2	5.63028	1313.6	388.334	0.786	0.0559464
				Texcoco 2017 (TEX17)	5	2	1.38203	134.8	45.483	0.2	0.120416
				Texcoco 2018 (TEX18)	5	25.62	5.12855	904.8	192.263	0.742	0.0192354
Sb-14039		Germany	breeding line	Gross-Gerau (GG)	3	35.56	9.1508	1662.33	348.684	0.82	0.0264575
				Poel (PL)	5	1.894	2.27359	249.2	188.207	0.126	0.127593
				San Juan del Río (SJR)	5	42.4	8.08084	999.6	252.58	0.882	0.0641872
				Texcoco 2017 (TEX17)	5	10.3	5.80086	483.6	249.827	0.576	0.168464
				Texcoco 2018 (TEX18)	5	9.34	2.63116	376.8	120.788	0.398	0.104259
Sb-14042		Germany	breeding line	Asendorf (AS)	5	0	0	0	0	0	0
				Gross-Gerau (GG)	5	28.11	5.1693	837.2	163.361	0.822	0.0192354
				Poel (PL)	5	6.112	5.03376	415.6	302.52	0.358	0.155949
				San Juan del Río (SJR)	5	14.8	13.8816	511.8	425.063	0.558	0.192795
				Texcoco 2017 (TEX17)	5	12.52	4.29325	425.6	154.798	0.506	0.123207
				Texcoco 2018 (TEX18)	5	6.96	4.33624	506	279.059	0.416	0.146731
Sb-14046		Germany	breeding line	Asendorf (AS)	5	8.196	2.44808	537.8	378.069	0.378	0.0432435
				Gross-Gerau (GG)	5	7.836	2.32487	448	133.613	0.5	0.103682
				Poel (PL)	4	14.845	2.55315	918	158.282	0.6325	0.030957
				San Juan del Río (SJR)	3	24	2.64575	1331.67	405.596	0.776667	0.102144
				Texcoco 2017 (TEX17)	5	8.64	5.05203	429.8	223.544	0.486	0.102859
				Texcoco 2018 (TEX18)	5	2.04	2.5501	172.6	206.55	0.138	0.152545
Sb-14051		Germany	breeding line	Gross-Gerau (GG)	5	7.634	1.53931	347.8	66.3152	0.662	0.0396232
				Poel (PL)	5	21.836	5.45795	1177.4	251.893	0.734	0.0654217
				San Juan del Río (SJR)	5	20	4.3589	716.4	168.906	0.8	0.0514782
				Texcoco 2017 (TEX17)	5	13.14	6.73224	596.4	299.98	0.54	0.16171
				Texcoco 2018 (TEX18)	5	9.72	1.6053	450	69.7029	0.658	0.0311448
Sb-14052		Germany	breeding line	Asendorf (AS)	5	0.006	0.0134164	0.4	0.894427	0.002	0.00447214
				Gross-Gerau (GG)	5	4.774	2.92917	256.4	143.902	0.464	0.156301
				Poel (PL)	5	1.568	0.748946	95	45.5247	0.252	0.0816701
				San Juan del Río (SJR)	5	13	3.74166	504.8	163.57	0.728	0.0649615
				Texcoco 2017 (TEX17)	5	5.34	4.4523	259.6	177.842	0.486	0.206954
				Texcoco 2018 (TEX18)	5	3.02	2.71882	153.4	124.366	0.326	0.193985
Sb-14054		Germany	breeding line	Asendorf (AS)	5	0.012	0.0268328	0.8	1.78885	0.002	0.00447214
				Gross-Gerau (GG)	4	41.395	4.54394	1608.75	274.298	0.835	0.0264575
				Poel (PL)	5	14.99	6.00933	790.8	284.437	0.726	0.0536656
				San Juan del Río (SJR)	5	12.6	1.94936	706	120.864	0.68	0.05
				Texcoco 2017 (TEX17)	5	3.66	2.33624	152.2	67.2919	0.368	0.121943
				Texcoco 2018 (TEX18)	5	1.04	2.10903	66.2	131.386	0.132	0.229499
Sb-14057		Germany	breeding line	Asendorf (AS)	5	2.686	1.71889	209	135.246	0.262	0.12112
				Gross-Gerau (GG)	5	18.236	6.32236	930.6	278.257	0.624	0.10139
				Poel (PL)	5	24.88	3.67039	1781.4	355.468	0.706	0.0320936
				San Juan del Río (SJR)	5	30.6	18.2154	1214	672.922	0.732	0.133116
				Texcoco 2017 (TEX17)	4	23.2	21.6056	1230.75	1124.59	0.5575	0.243909
				Texcoco 2018 (TEX18)	4	4.525	3.96516	289	217.263	0.315	0.115902
Sb-14058		Germany	breeding line	Asendorf (AS)	5	0.256	0.185418	14	10.8397	0.046	0.0343511
				Gross-Gerau (GG)	5	16.552	5.0208	654.6	183.354	0.752	0.0936483
				Poel (PL)	5	10.178	2.26633	415.6	76.7418	0.528	0.0601664
				San Juan del Río (SJR)	5	20.2	8.46759	725.8	228.271	0.652	0.0563028
				Texcoco 2017 (TEX17)	5	13.48	5.33357	622.6	255.238	0.636	0.0804984
				Texcoco 2018 (TEX18)	5	0.58	0.526308	25.2	15.975	0.092	0.0725948
Sb-14059		Germany	breeding line	Asendorf (AS)	5	0.17	0.11068	10.2	8.16701	0.02	0.0122474
				Gross-Gerau (GG)	5	5.348	1.83224	231.2	81.7936	0.4	0.106771
				Poel (PL)	5	10.968	9.10559	727.2	580.414	0.356	0.202682
				San Juan del Río (SJR)	5	35	6.20484	1291.8	314.833	0.778	0.0370135
				Texcoco 2017 (TEX17)	5	5.9	7.41013	231.8	264.962	0.26	0.138384
				Texcoco 2018 (TEX18)	3	2.03333	2.36291	119.667	86.1994	0.153333	0.125033
Sb-14060		Germany	breeding line	Asendorf (AS)	5	3.714	1.85189	281	173.159	0.29	0.041833
				Gross-Gerau (GG)	3	34.48	4.43274	1835.33	361.11	0.803333	0.0057735
				Poel (PL)	5	7.552	2.1928	454.6	98.4114	0.508	0.0769415
				San Juan del Río (SJR)	5	18.2	11.7771	628.8	392.682	0.538	0.253712
				Texcoco 2017 (TEX17)	5	6.64	2.96361	235.2	103.722	0.42	0.113798
				Texcoco 2018 (TEX18)	5	1.96	1.61028	87.4	66.6506	0.22	0.17161
Sb-14064		Germany	breeding line	Asendorf (AS)	4	5.6125	3.8209	319.25	196.915	0.3625	0.155215
				Gross-Gerau (GG)	4	9.945	2.75873	543.75	113.129	0.575	0.0911043
				Poel (PL)	5	10.678	3.96321	391	142.056	0.646	0.0391152
				San Juan del Río (SJR)	5	25	12.2474	816.2	358.34	0.718	0.0454973
				Texcoco 2017 (TEX17)	5	4.04	4.83921	196.4	123.787	0.352	0.18913
				Texcoco 2018 (TEX18)	5	3.46	2.5016	159	117.924	0.336	0.111714
Sb-14065		Germany	breeding line	Asendorf (AS)	4	0.5625	0.495269	56	65.6557	0.0575	0.0330404
				Gross-Gerau (GG)	5	19.914	12.4048	634.2	461.854	0.714	0.0801873
				Poel (PL)	5	1.154	1.10358	86.2	77.2897	0.098	0.0736206
				San Juan del Río (SJR)	5	22.6	8.20366	769.2	269.864	0.674	0.116103
				Texcoco 2017 (TEX17)	5	13.48	3.36779	844	201.811	0.658	0.0683374
				Texcoco 2018 (TEX18)	5	3.72	1.30077	208.4	68.515	0.33	0.0979796
Sb-14066		Germany	breeding line	Asendorf (AS)	5	0.516	0.396522	39.8	27.3898	0.088	0.0752994
				Gross-Gerau (GG)	5	31.146	9.08662	1498.8	391.152	0.764	0.045607
				Poel (PL)	5	8.616	2.29367	427.2	104.421	0.528	0.090111
				San Juan del Río (SJR)	5	23.4	8.08084	774.2	236.097	0.77	0.0484768
				Texcoco 2017 (TEX17)	5	4.5	2.03347	204.4	105.609	0.394	0.130115
				Texcoco 2018 (TEX18)	5	5.7	2.11778	240.6	79.5097	0.398	0.0589067
Sb-14068		Germany	breeding line	Gross-Gerau (GG)	5	5.84	6.20697	187.4	157.022	0.396	0.201321
				Poel (PL)	5	18.094	6.96813	1401.4	414.093	0.622	0.0732803
				San Juan del Río (SJR)	5	56.2	20.4744	1574.4	479.43	0.85	0.0291548
				Texcoco 2017 (TEX17)	5	15.92	10.862	532.8	343.731	0.604	0.104067
				Texcoco 2018 (TEX18)	5	24.4	5.31601	1141.6	193.205	0.786	0.0472229
Sb-14071		Germany	breeding line	Asendorf (AS)	4	1.065	0.828674	62.25	39.5084	0.1025	0.0499166
				Gross-Gerau (GG)	5	19.456	4.4766	934.4	132.319	0.678	0.056745
				Poel (PL)	5	6.414	2.46811	334.8	119.41	0.35	0.0790569
				San Juan del Río (SJR)	5	20	2.73861	1097.2	269.1	0.636	0.0756968
				Texcoco 2017 (TEX17)	5	1.64	0.960729	147.4	53.083	0.164	0.0773305
				Texcoco 2018 (TEX18)	5	6.94	4.15969	328.8	185.445	0.42	0.0796869
Sb-14072		Germany	breeding line	Asendorf (AS)	5	1.528	1.60112	111.2	115.305	0.114	0.124016
				Gross-Gerau (GG)	5	5.444	0.667892	148.2	20.6204	0.576	0.0527257
				Poel (PL)	5	19.556	4.51567	799.6	192.327	0.656	0.0466905
				San Juan del Río (SJR)	4	44.25	6.94622	1344.5	209.554	0.805	0.0881287
				Texcoco 2017 (TEX17)	3	1.36667	0.493288	94.6667	9.81495	0.163333	0.0550757
				Texcoco 2018 (TEX18)	4	5.65	2.11108	265	70.8237	0.4375	0.0699405
Sb-14073		Germany	breeding line	Asendorf (AS)	5	0.026	0.0477493	1.4	1.94936	0.002	0.00447214
				Gross-Gerau (GG)	5	17.63	7.33551	1222	387.177	0.592	0.154175
				Poel (PL)	5	1.794	1.01874	132.2	73.7204	0.128	0.0672309
				San Juan del Río (SJR)	4	15.5	2.64575	572.75	63.9029	0.5875	0.0956992
				Texcoco 2018 (TEX18)	5	0.26	0.167332	16.2	11.5195	0.04	0.0291548
Sb-14078		Germany	breeding line	Asendorf (AS)	5	1.488	1.12872	93.2	62.7431	0.126	0.069857
				Gross-Gerau (GG)	5	5.084	2.30799	164.4	63.1094	0.49	0.151493
				Poel (PL)	5	14.044	7.05037	860.2	270.111	0.566	0.115456
				San Juan del Río (SJR)	5	19.4	3.04959	988	221.733	0.69	0.0514782
				Texcoco 2017 (TEX17)	4	4.225	2.41851	213.75	110.307	0.3475	0.121209
				Texcoco 2018 (TEX18)	5	0.26	0.357771	21.2	29.0379	0.036	0.049295
Sb-14080		Germany	breeding line	Asendorf (AS)	4	14.63	7.66892	706.75	346.071	0.54	0.102956
				Gross-Gerau (GG)	5	19.774	10.6442	653.2	364.398	0.712	0.066106
				Poel (PL)	5	12.084	5.5887	575	265.407	0.518	0.132929
				San Juan del Río (SJR)	5	21.4	7.12741	853.6	436.912	0.836	0.0403733
				Texcoco 2017 (TEX17)	5	17.94	13.176	723.4	496.454	0.7	0.149164
				Texcoco 2018 (TEX18)	5	3.24	2.47851	166.6	109.024	0.368	0.201047
Sb-14081		Germany	breeding line	Gross-Gerau (GG)	5	3.656	3.51356	212	209.761	0.356	0.28457
				Poel (PL)	5	7.444	2.66122	898	286.848	0.274	0.0680441
				San Juan del Río (SJR)	5	31	4.52769	1536.6	313.349	0.728	0.0432435
				Texcoco 2017 (TEX17)	2	3.15	3.3234	187.5	123.744	0.205	0.176777
				Texcoco 2018 (TEX18)	5	28.06	8.008	1658.6	581.732	0.706	0.0409878
Sb-14082		Germany	breeding line	Gross-Gerau (GG)	4	29.5525	6.39475	1604	189.091	0.74	0.0391578
				Poel (PL)	5	12.556	7.13314	704.8	355.19	0.584	0.0403733
				San Juan del Río (SJR)	5	35.6	6.10737	1827.6	371.759	0.75	0.0282843
				Texcoco 2017 (TEX17)	5	4.54	1.6772	208.8	57.2468	0.45	0.174786
				Texcoco 2018 (TEX18)	5	16.66	2.56574	871.2	154.849	0.75	0.0339116
Sb-14084		Germany	breeding line	Asendorf (AS)	4	0.375	0.185562	28.25	17.9141	0.055	0.0288675
				Gross-Gerau (GG)	5	31.524	5.6612	1296.4	183.533	0.776	0.0194936
				Poel (PL)	5	3.244	2.24025	218.8	154.556	0.21	0.121861
				San Juan del Río (SJR)	5	9.2	3.11448	272.2	106.49	0.46	0.0685565
				Texcoco 2018 (TEX18)	5	0.5	0.728011	21.4	30.2291	0.048	0.0690652
Sb-14085		Germany	breeding line	Asendorf (AS)	5	4.632	3.23351	212.2	124.345	0.35	0.192354
				Gross-Gerau (GG)	5	19.556	7.56836	1088.8	217.933	0.7	0.0948683
				Poel (PL)	5	21.672	9.39962	1183.4	508.761	0.588	0.0739594
				San Juan del Río (SJR)	5	38.2	9.83362	1334	304.625	0.796	0.0384708
				Texcoco 2017 (TEX17)	2	3.3	2.82843	144.5	62.9325	0.225	0.148492
				Texcoco 2018 (TEX18)	5	24.24	11.6492	959.2	414.894	0.614	0.129151
Sb-14087		Germany	breeding line	Asendorf (AS)	5	0.092	0.135167	8.6	9.47629	0.008	0.0130384
				Gross-Gerau (GG)	5	34.436	14.2503	1082.6	425.565	0.758	0.0286356
				Poel (PL)	5	3.324	2.4901	134.8	102.003	0.232	0.144465
				San Juan del Río (SJR)	5	9.8	7.69415	278	182.617	0.4	0.21225
				Texcoco 2017 (TEX17)	4	22.975	0.763217	593.5	127.526	0.69	0.0454606
				Texcoco 2018 (TEX18)	5	23.86	8.52748	738.4	225.258	0.726	0.0581378
Sb-14088		Germany	breeding line	Asendorf (AS)	5	7.318	3.72749	522	239.315	0.396	0.111714
				Gross-Gerau (GG)	5	56.662	20.79	2844.4	577.947	0.768	0.0376829
				Poel (PL)	5	22.01	6.07989	1282.6	402.422	0.694	0.0270185
				San Juan del Río (SJR)	5	34.2	4.26615	1151	132.452	0.812	0.0286356
				Texcoco 2017 (TEX17)	4	9.9	10.216	345.5	316.57	0.4475	0.344032
				Texcoco 2018 (TEX18)	5	18.26	5.34116	718	128.258	0.71	0.0728011
Sb-14090		Germany	breeding line	Asendorf (AS)	5	13.316	4.89752	501.6	146.834	0.712	0.0535724
				Gross-Gerau (GG)	5	22.512	2.64922	757.6	111.863	0.762	0.0216795
				Poel (PL)	5	25.08	3.37905	1076.4	129.005	0.714	0.0320936
				San Juan del Río (SJR)	5	35.2	5.89067	1051.4	199.074	0.786	0.0559464
				Texcoco 2017 (TEX17)	5	15.62	9.36493	523.8	290.422	0.578	0.272709
				Texcoco 2018 (TEX18)	5	10.4	8.95126	375.2	296.211	0.514	0.211967
Sb-14091		Germany	breeding line	Asendorf (AS)	5	2.364	1.8867	77.4	60.1066	0.288	0.208614
				Gross-Gerau (GG)	5	12.862	5.18626	599.8	203.612	0.684	0.0736885
				Poel (PL)	5	18.532	2.39565	670.6	120.432	0.682	0.0363318
				San Juan del Río (SJR)	5	33.8	3.70135	907.8	77.9404	0.866	0.0705691
				Texcoco 2017 (TEX17)	3	0.633333	0.472582	121.333	75.2684	0.0533333	0.0378594
				Texcoco 2018 (TEX18)	5	7.96	6.09574	262.8	182.224	0.438	0.0970567
Sb-14093		Germany	breeding line	Asendorf (AS)	4	5.4425	4.92529	211.5	236.397	0.3925	0.143846
				Gross-Gerau (GG)	5	37.418	15.9075	1697.8	697.262	0.774	0.0541295
				San Juan del Río (SJR)	2	20	4.24264	538.5	94.0452	0.63	0.155563
				Texcoco 2018 (TEX18)	4	10.125	2.89871	394	148.252	0.5325	0.0298608
Sb-14095		Germany	breeding line	Asendorf (AS)	5	10.338	4.13361	431.4	178.962	0.582	0.132174
				Gross-Gerau (GG)	5	22.148	8.82111	923	456.269	0.732	0.0432435
				Poel (PL)	5	26.386	7.78241	1157.4	334.699	0.648	0.0506952
				San Juan del Río (SJR)	5	29.4	10.6442	876.2	295.383	0.842	0.0637966
				Texcoco 2017 (TEX17)	5	19.36	3.92976	699	140.895	0.644	0.0181659
				Texcoco 2018 (TEX18)	5	9.3	5.47951	297.6	159.865	0.476	0.132401
Sb-14097		Germany	breeding line	Asendorf (AS)	5	5.638	4.74177	489.2	338.308	0.344	0.206954
				Gross-Gerau (GG)	5	55.646	6.35845	2355.6	203.964	0.824	0.0167332
				Poel (PL)	5	10.86	2.71408	848.2	198.674	0.418	0.0580517
				San Juan del Río (SJR)	5	64	11.5758	2015	355.075	0.84	0.03937
				Texcoco 2017 (TEX17)	4	1.5	1.72627	109.5	19	0.125	0.104083
				Texcoco 2018 (TEX18)	5	1.36	1.26016	99.2	87.6196	0.132	0.088713
Sb-14098		Germany	breeding line	Asendorf (AS)	4	4.6125	2.21009	257.25	110.255	0.35	0.0795822
				Gross-Gerau (GG)	5	11.416	11.9937	512.8	549.14	0.482	0.325914
				Poel (PL)	5	13.962	3.37527	700.2	190.374	0.594	0.0502991
				San Juan del Río (SJR)	4	64.75	9.42956	1664.25	245.755	0.825	0.0420317
				Texcoco 2017 (TEX17)	4	8.85	5.03422	539	249.82	0.6725	0.0655108
				Texcoco 2018 (TEX18)	5	10.28	10.7785	313	293.686	0.362	0.256457
Sb-14099		Germany	breeding line	Asendorf (AS)	4	1.6775	0.93703	149.75	79.2312	0.1375	0.0718215
				Gross-Gerau (GG)	4	29.8675	11.1073	1024.5	329.161	0.8125	0.035
				Poel (PL)	10	9.136	4.61526	461	175.644	0.465	0.140574
				San Juan del Río (SJR)	5	22.6	9.76217	787.4	291.828	0.686	0.17841
				Texcoco 2017 (TEX17)	5	5.08	2.31344	225	89.1431	0.392	0.0975705
				Texcoco 2018 (TEX18)	5	10.86	10.4093	527.6	419.731	0.476	0.188759
Sb-14100		Germany	breeding line	Asendorf (AS)	4	0.17	0.151217	14.5	13.1276	0.0175	0.0170783
				Gross-Gerau (GG)	5	21.046	4.46921	1011.4	202.96	0.758	0.0204939
				Poel (PL)	5	0.918	0.814813	54.8	41.7576	0.076	0.0585662
				San Juan del Río (SJR)	5	8.2	3.89872	277	111.432	0.492	0.137004
				Texcoco 2017 (TEX17)	5	7.46	1.52414	352.4	75.5533	0.668	0.0535724
				Texcoco 2018 (TEX18)	5	1.56	3.04434	96	164.483	0.066	0.108995
Sb-14105		Germany	breeding line	Gross-Gerau (GG)	5	23.494	12.9506	1121.6	673.998	0.69	0.0374166
				Poel (PL)	4	0.0075	0.015	0.5	1	0	0
				San Juan del Río (SJR)	5	27.6	7.05691	676	132.032	0.77	0.0616441
				Texcoco 2017 (TEX17)	4	9.475	2.68251	390.25	109.009	0.6125	0.0956992
				Texcoco 2018 (TEX18)	5	3.68	1.74126	164.8	77.6383	0.304	0.112383
Sb-14108		Germany	breeding line	Gross-Gerau (GG)	4	0.71	1.10336	28	44.2794	0.1325	0.145459
				Poel (PL)	5	6.29	3.05685	439.6	169.817	0.322	0.138456
				San Juan del Río (SJR)	4	22.25	2.62996	724.5	130.794	0.8375	0.0525198
				Texcoco 2017 (TEX17)	4	18.825	9.30282	765.5	360.513	0.5625	0.145459
				Texcoco 2018 (TEX18)	5	2.06	2.11021	88	86.5737	0.144	0.124419
Sb-14109		Germany	breeding line	Asendorf (AS)	5	15.9	3.51548	690	74.8164	0.824	0.0536656
				Gross-Gerau (GG)	3	21.8167	4.29033	799.667	180.993	0.813333	0.0351188
				Poel (PL)	4	25.7375	7.92117	1063.75	222.855	0.8125	0.0434933
				San Juan del Río (SJR)	3	33.6667	24.5425	873.333	586.387	0.926667	0.0251661
				Texcoco 2017 (TEX17)	5	22.96	2.61687	707.4	65.7518	0.69	0.0158114
				Texcoco 2018 (TEX18)	5	18.36	4.62634	593.2	153.519	0.794	0.031305
Sb-14110		Germany	breeding line	Asendorf (AS)	5	5.468	2.21821	466.8	168.616	0.428	0.0917606
				Gross-Gerau (GG)	5	26.268	8.45483	908.4	277.807	0.76	0.08544
				Poel (PL)	5	4.762	3.94174	277.8	194.902	0.34	0.152807
				San Juan del Río (SJR)	5	7.2	3.63318	309.8	127.178	0.534	0.167123
				Texcoco 2017 (TEX17)	4	2.625	1.63783	124.25	39.7188	0.2925	0.183553
				Texcoco 2018 (TEX18)	5	1.44	1.01637	110.2	63.853	0.266	0.153069
Sb-14113		Germany	breeding line	Asendorf (AS)	4	18.53	11.1861	583	331.698	0.74	0.0702377
				Gross-Gerau (GG)	5	26.338	11.1237	970	377.753	0.8	0.0187083
				Poel (PL)	5	22.716	2.01096	719.2	64.0562	0.836	0.0207364
				San Juan del Río (SJR)	3	41.6667	8.5049	998	236.076	0.926667	0.0057735
				Texcoco 2018 (TEX18)	5	4.9	3.54119	170.6	112.38	0.452	0.118828
Sb-14114		Germany	breeding line	Asendorf (AS)	5	19.74	9.18309	1229.2	454.679	0.678	0.18593
				Gross-Gerau (GG)	5	23.044	7.33949	951.2	303.605	0.796	0.0296648
				Poel (PL)	5	7.766	8.12657	498	477.979	0.362	0.303842
				San Juan del Río (SJR)	5	28.4	5.45894	938.4	148.477	0.876	0.0194936
				Texcoco 2017 (TEX17)	5	10.28	3.09144	489	139.589	0.622	0.0962808
				Texcoco 2018 (TEX18)	5	13.34	6.25164	505.4	223.63	0.758	0.0258844
Sb-14115		Germany	breeding line	Asendorf (AS)	5	1.006	0.718526	130.8	43.3901	0.088	0.0521536
				Gross-Gerau (GG)	5	16.79	9.11578	825.4	441.46	0.746	0.0673053
				Poel (PL)	5	5.404	3.57448	428.6	228.624	0.3	0.121861
				San Juan del Río (SJR)	5	25.6	11.8237	816	363.407	0.698	0.106864
				Texcoco 2017 (TEX17)	2	4.45	4.73762	804	1069.15	0.24	0.183848
				Texcoco 2018 (TEX18)	5	5.64	7.56921	237.2	281.275	0.256	0.202559
Sb-14117		Germany	breeding line	Asendorf (AS)	5	10.952	6.44811	611.8	272.556	0.61	0.0845577
				Gross-Gerau (GG)	5	43	9.28059	1674.8	265.621	0.84	0.0173205
				Poel (PL)	5	10.218	6.08177	514.8	277.622	0.412	0.240354
				San Juan del Río (SJR)	5	49.2	21.3002	1308	487.291	0.806	0.0270185
				Texcoco 2017 (TEX17)	4	2.475	0.694622	105	6.63325	0.3175	0.0512348
				Texcoco 2018 (TEX18)	5	16.06	6.72109	659.4	229.135	0.596	0.110589
Sb-14118		Germany	breeding line	Asendorf (AS)	4	17.5375	11.9774	774	512.075	0.6925	0.368725
				Gross-Gerau (GG)	5	17.048	5.44656	537.8	101.085	0.738	0.0511859
				Poel (PL)	5	15.584	16.7143	696.2	603.9	0.51	0.324808
				San Juan del Río (SJR)	4	25.5	14.1774	709.25	357.162	0.815	0.179722
				Texcoco 2017 (TEX17)	3	1.6	1.13578	97	85.2467	0.23	0.141774
				Texcoco 2018 (TEX18)	5	24.9	11.0759	671.2	299.518	0.83	0.065192
Sb-14119		Germany	breeding line	Asendorf (AS)	4	10.6325	7.16743	427	250.076	0.645	0.149332
				Gross-Gerau (GG)	5	3.736	1.80392	187.4	74.4399	0.576	0.0856154
				Poel (PL)	5	20.784	3.51709	867	136.613	0.754	0.0328634
				San Juan del Río (SJR)	5	28	13.3978	860.2	424.837	0.888	0.0779102
				Texcoco 2017 (TEX17)	4	16.175	6.8738	508.5	225.071	0.7125	0.14975
				Texcoco 2018 (TEX18)	5	10.42	3.72518	372.8	112.977	0.724	0.0680441
Sb-14120		Germany	breeding line	Asendorf (AS)	5	0.59	0.443565	32.8	26.0423	0.112	0.0794984
				Gross-Gerau (GG)	5	22.144	6.60374	1245.6	272.733	0.73	0.0678233
				Poel (PL)	5	9.124	1.67718	449.2	69.1643	0.472	0.0465833
				San Juan del Río (SJR)	5	15.8	4.81664	593.2	194.825	0.71	0.0977241
				Texcoco 2017 (TEX17)	5	6.42	3.56258	282.2	145.569	0.5	0.122678
				Texcoco 2018 (TEX18)	5	2.04	2.41309	93.4	96.8778	0.198	0.162696
Sb-14121		Germany	breeding line	Asendorf (AS)	5	15.344	2.15147	708.2	123.473	0.63	0.02
				Gross-Gerau (GG)	5	38.762	3.04494	1462.4	113.859	0.82	0.0187083
				Poel (PL)	5	25.23	15.322	1211	581.593	0.572	0.243043
				San Juan del Río (SJR)	5	46	5.33854	1331	119.424	0.852	0.0258844
				Texcoco 2017 (TEX17)	5	8.16	3.89525	279	116.25	0.638	0.103537
				Texcoco 2018 (TEX18)	5	19.02	6.62057	614	187.345	0.716	0.0820366
Sb-14122		Germany	breeding line	Asendorf (AS)	5	16.868	2.83145	725.8	111.053	0.82	0.0367423
				Gross-Gerau (GG)	5	35.722	7.74704	1999.2	350.71	0.77	0.04
				Poel (PL)	5	19.934	6.74852	766.8	224.375	0.776	0.0634823
				San Juan del Río (SJR)	4	36.75	10.1448	1166.75	312.991	0.875	0.0264575
				Texcoco 2017 (TEX17)	5	18.2	3.97681	624.2	141.077	0.738	0.0766159
				Texcoco 2018 (TEX18)	5	10.42	3.76922	437.8	161.224	0.738	0.0605805
Sb-14123		Germany	breeding line	Asendorf (AS)	4	0.085	0.0994987	1.75	2.36291	0.035	0.0404145
				Gross-Gerau (GG)	4	19.5825	14.1889	733.75	535.409	0.6925	0.191028
				Poel (PL)	5	16.324	5.33946	619.8	181.854	0.678	0.143597
				San Juan del Río (SJR)	4	37.25	10.751	1058	272.29	0.915	0.0057735
				Texcoco 2017 (TEX17)	3	5.9	1.57162	319	61	0.513333	0.132035
				Texcoco 2018 (TEX18)	5	4.16	1.85284	170.6	67.1364	0.396	0.130499
Sb-14127		Germany	breeding line	Asendorf (AS)	5	3.526	2.40593	408.6	231.826	0.178	0.0954987
				Gross-Gerau (GG)	5	5.5	5.34589	229	193.521	0.436	0.194242
				Poel (PL)	5	6.822	4.49025	514.8	231.984	0.3	0.131149
				San Juan del Río (SJR)	5	8.8	3.11448	319.8	109.017	0.608	0.0949737
				Texcoco 2017 (TEX17)	3	1.73333	0.650641	56.3333	15.5349	0.2	0.07
				Texcoco 2018 (TEX18)	3	0.0333333	0.057735	6.33333	10.9697	0.01	0.0173205
Sb-14148		Germany	breeding line	Gross-Gerau (GG)	5	15.404	5.15479	592.8	163.105	0.728	0.0294958
				Poel (PL)	5	0.684	0.460304	36.8	24.3249	0.056	0.0343511
				San Juan del Río (SJR)	5	17	8.3666	545.2	269.083	0.654	0.0991464
				Texcoco 2018 (TEX18)	5	3.22	2.61668	157	87.4929	0.266	0.131643
Sb-14153		Germany	breeding line	Gross-Gerau (GG)	5	36.182	4.55106	1907.2	326.819	0.818	0.0759605
				Poel (PL)	5	2.296	2.56486	335.8	367.249	0.21	0.142829
				San Juan del Río (SJR)	4	34	5.47723	1524.75	310.656	0.815	0.0450925
				Texcoco 2017 (TEX17)	5	10.86	7.75197	456	278.276	0.556	0.137222
				Texcoco 2018 (TEX18)	5	12.36	5.49209	733.8	317.427	0.668	0.0941807
Sb-14154		Germany	breeding line	Asendorf (AS)	5	3.28	1.00222	199.2	37.7054	0.35	0.133229
				Gross-Gerau (GG)	5	32.698	13.1565	970.6	341.673	0.846	0.00894427
				Poel (PL)	5	12.004	1.57433	654.6	202.408	0.642	0.0892749
				San Juan del Río (SJR)	4	22.75	7.22842	821.5	300.445	0.84	0.0216025
				Texcoco 2017 (TEX17)	4	1.95	0.946925	107.5	21.6102	0.2725	0.0953502
				Texcoco 2018 (TEX18)	5	4.48	2.18105	161.8	72.7372	0.436	0.131072
Sb-14155		Germany	breeding line	Gross-Gerau (GG)	5	46.506	10.9198	1802	346.956	0.84	0.0122474
				Poel (PL)	5	25.914	8.5046	1466.2	405.173	0.666	0.0746994
				San Juan del Río (SJR)	5	33	5.47723	1397.6	262.43	0.794	0.045607
				Texcoco 2017 (TEX17)	5	0.38	0.303315	172.6	128.759	0.06	0.041833
				Texcoco 2018 (TEX18)	4	9.925	5.7046	391.25	216.144	0.635	0.102794
Sb-14156		Germany	breeding line	Asendorf (AS)	5	3.29	1.43628	276.6	86.1237	0.302	0.088713
				Gross-Gerau (GG)	5	18.812	5.38236	1056.4	224.291	0.568	0.0496991
				Poel (PL)	5	9.416	2.09774	639.6	141.705	0.492	0.0535724
				San Juan del Río (SJR)	5	39.4	7.50333	1168.4	241.246	0.816	0.043359
				Texcoco 2017 (TEX17)	3	2.66667	1.43643	121.667	37.5278	0.3	0.034641
				Texcoco 2018 (TEX18)	5	11.64	3.00882	537.6	127.07	0.598	0.0746324
Sb-14159		Germany	breeding line	Asendorf (AS)	5	12.158	4.79582	915.2	275.87	0.57	0.0717635
				Gross-Gerau (GG)	5	18.428	4.60303	1037.2	193.029	0.698	0.0389872
				Poel (PL)	5	8.988	5.94381	683.2	413.405	0.466	0.279517
				San Juan del Río (SJR)	4	47	10.2307	1637.75	557.994	0.8375	0.0189297
				Texcoco 2017 (TEX17)	5	9.98	12.8174	358.8	405.756	0.494	0.231905
				Texcoco 2018 (TEX18)	5	18.24	3.84292	743.4	166.378	0.734	0.0296648
Sb-14160		Germany	breeding line	Asendorf (AS)	5	0.686	0.716296	42.8	45.6257	0.1	0.0842615
				Gross-Gerau (GG)	5	26.57	3.91999	731.2	95.8734	0.816	0.0114018
				Poel (PL)	5	6.468	4.85933	323.6	195.936	0.434	0.212085
				San Juan del Río (SJR)	5	12.4	5.31977	1248	1539.28	0.626	0.0870632
				Texcoco 2017 (TEX17)	3	11.3333	10.5192	675.667	651.824	0.58	0.283549
				Texcoco 2018 (TEX18)	5	2.22	0.396232	120.6	26.14	0.314	0.0646529
Sb-14161		Germany	breeding line	Asendorf (AS)	4	4.6475	1.85399	346.25	131.677	0.495	0.0750555
				Gross-Gerau (GG)	5	28.138	10.1691	1126.8	271.04	0.81	0.05
				Poel (PL)	4	11.59	5.33914	711.25	282.227	0.565	0.147535
				San Juan del Río (SJR)	4	29	10.4243	905.5	347.116	0.84	0.011547
				Texcoco 2017 (TEX17)	5	13.04	8.27847	462.4	248.299	0.6	0.211069
				Texcoco 2018 (TEX18)	5	10.3	3.75167	464.4	173.972	0.598	0.0511859
Sb-14162		Germany	breeding line	Gross-Gerau (GG)	4	20.855	14.096	978.5	559.81	0.6675	0.0846069
				Poel (PL)	5	14.81	5.61865	1169	363.56	0.446	0.120333
				San Juan del Río (SJR)	5	63.2	11.4543	2548	753.125	0.804	0.0320936
				Texcoco 2017 (TEX17)	5	11.64	6.75744	445	307.894	0.652	0.135536
				Texcoco 2018 (TEX18)	5	22.22	6.30968	1019.8	287.841	0.79	0.0273861
Sb-14163		Germany	breeding line	Asendorf (AS)	5	4.072	1.44543	513	149.908	0.384	0.0680441
				Gross-Gerau (GG)	5	11.178	0.968334	487.2	50.3061	0.68	0.0463681
				Poel (PL)	5	10.478	3.80186	695.4	193.507	0.606	0.078613
				San Juan del Río (SJR)	5	22.2	10.9636	861.4	455.173	0.752	0.0923038
				Texcoco 2017 (TEX17)	5	7.06	4.72525	241	145.991	0.354	0.114149
				Texcoco 2018 (TEX18)	5	14.88	4.24464	726.2	215.145	0.72	0.0212132
Sb-14164		Germany	breeding line	Asendorf (AS)	5	5.128	2.94679	197.2	107.318	0.508	0.139176
				Gross-Gerau (GG)	5	11.454	2.48174	370.8	39.493	0.622	0.0690652
				Poel (PL)	5	12.7	3.45312	464	126.572	0.644	0.0563915
				San Juan del Río (SJR)	4	25.25	4.272	569.5	89.4446	0.76	0.0424264
				Texcoco 2017 (TEX17)	3	0.766667	0.288675	120.667	1.1547	0.153333	0.0585947
				Texcoco 2018 (TEX18)	5	10.92	4.0917	376.2	131.794	0.718	0.0626099
Sb-14165		Germany	breeding line	Asendorf (AS)	5	0.378	0.201792	27.6	21.4546	0.056	0.0230217
				Gross-Gerau (GG)	5	2.814	0.935991	169.2	55.2784	0.58	0.0353553
				Poel (PL)	5	14.48	2.43051	712.6	113.068	0.542	0.0486826
				San Juan del Río (SJR)	5	35.2	9.20326	886	306.312	0.896	0.0194936
				Texcoco 2018 (TEX18)	5	0.32	0.216795	24.2	17.4557	0.034	0.0230217
Sb-14166		Germany	breeding line	Asendorf (AS)	5	0.6	0.368171	1	1.22474	0.102	0.0589067
				Gross-Gerau (GG)	5	25.8	8.67026	1127.2	327.562	0.712	0.0687023
				Poel (PL)	5	4.598	2.52626	222.6	135.465	0.322	0.107796
				San Juan del Río (SJR)	3	6.33333	4.50925	257.333	202.508	0.643333	0.275923
				Texcoco 2017 (TEX17)	2	2.9	0.282843	102	2.82843	0.39	0.0707107
				Texcoco 2018 (TEX18)	5	0.12	0.130384	5.8	5.84808	0.016	0.0151658
Sb-14172		Germany	breeding line	Asendorf (AS)	5	0.234	0.251853	9.4	8.67756	0.07	0.0659545
				Gross-Gerau (GG)	5	23.74	12.1247	808	302.459	0.738	0.0947101
				Poel (PL)	5	9.168	2.84355	345.2	106.469	0.612	0.128725
				San Juan del Río (SJR)	5	14.4	1.51658	377.8	48.951	0.846	0.0336155
				Texcoco 2017 (TEX17)	4	15.25	11.2052	546	357.934	0.69	0.278209
				Texcoco 2018 (TEX18)	5	0.76	1.53395	27	52.6688	0.088	0.169322
Sb-14173		Germany	breeding line	Asendorf (AS)	5	0	0	0	0	0	0
				Gross-Gerau (GG)	4	2.295	1.58058	99.5	73.2052	0.3	0.129615
				Poel (PL)	5	0.92	0.915587	32.4	28.6845	0.112	0.105214
				San Juan del Río (SJR)	5	14.2	6.37966	425.4	143.968	0.578	0.110318
				Texcoco 2018 (TEX18)	5	0.2	0.308221	8.6	13.5573	0.02	0.0282843
Sb-14175		Germany	breeding line	Gross-Gerau (GG)	5	20.444	3.36042	1043	117.692	0.766	0.0181659
				Poel (PL)	5	16.212	3.55775	692.6	320.08	0.704	0.0320936
				San Juan del Río (SJR)	5	34.4	7.50333	905.6	193.465	0.86	0.0273861
				Texcoco 2017 (TEX17)	2	2.4	0.989949	106.5	0.707107	0.285	0.0494975
				Texcoco 2018 (TEX18)	5	4.46	3.51041	282.4	168.92	0.41	0.138022
Sb-14178		Germany	breeding line	Asendorf (AS)	5	1.42	1.07501	76.2	43.1937	0.182	0.112561
				Gross-Gerau (GG)	5	33.62	6.2241	1313	206.233	0.82	0.0367423
				Poel (PL)	5	3.92	4.17206	183.8	175.878	0.308	0.316417
				San Juan del Río (SJR)	4	22.25	6.39661	519.75	160.377	0.7725	0.0670199
				Texcoco 2017 (TEX17)	5	1.84	2.2832	131.4	202.044	0.204	0.239958
				Texcoco 2018 (TEX18)	5	6.46	7.1877	227.4	200.259	0.414	0.156621
Sb-14180		Germany	breeding line	Gross-Gerau (GG)	5	21.56	9.50253	818.6	296.566	0.792	0.0454973
				Poel (PL)	5	10.914	3.75772	800	203.381	0.558	0.0870057
				San Juan del Río (SJR)	5	38.2	12.853	949.8	291.605	0.83	0.0604152
				Texcoco 2017 (TEX17)	5	15.42	9.22562	452.2	222.903	0.576	0.102127
				Texcoco 2018 (TEX18)	5	12.88	5.55086	533.8	248.365	0.544	0.131643
Sb-14182		Germany	breeding line	Asendorf (AS)	5	0.744	0.464683	29.8	21.0167	0.12	0.0667083
				Poel (PL)	4	7.7075	6.59787	284.5	232.279	0.4125	0.248378
				San Juan del Río (SJR)	4	21.75	7.13559	651.75	204.174	0.71	0.0976388
				Texcoco 2018 (TEX18)	5	9.02	2.60902	310.4	84.2188	0.596	0.0439318
Sb-14183		Germany	breeding line	Asendorf (AS)	5	4.2	3.89686	241	206.383	0.398	0.118406
				Gross-Gerau (GG)	5	6.214	5.89105	459	244.27	0.444	0.187697
				Poel (PL)	5	13.476	12.1856	561.8	497.043	0.424	0.369161
				San Juan del Río (SJR)	5	25	7.44983	704.8	218.659	0.7	0.0494975
				Texcoco 2017 (TEX17)	5	10.16	3.79645	367.2	153.798	0.502	0.152709
				Texcoco 2018 (TEX18)	5	6.58	1.24579	296	37.0473	0.504	0.04219
Sb-14184		Germany	breeding line	Gross-Gerau (GG)	5	47.678	10.391	1749.2	370.576	0.82	0.0254951
				Poel (PL)	5	5.056	2.98159	226.4	128.978	0.394	0.230065
				San Juan del Río (SJR)	5	20.2	6.05805	530.6	122.153	0.748	0.0936483
				Texcoco 2017 (TEX17)	5	10.84	7.5444	343.6	195.891	0.556	0.152905
				Texcoco 2018 (TEX18)	5	0.58	0.861394	28	38.4773	0.046	0.0650385
Sb-14185		Germany	breeding line	Asendorf (AS)	5	4.476	2.86281	213.2	107.563	0.342	0.130843
				Gross-Gerau (GG)	5	9.464	2.92572	328	111.304	0.666	0.0712741
				Poel (PL)	5	13.178	3.75343	490.2	139.97	0.556	0.104307
				San Juan del Río (SJR)	5	9.6	6.10737	373.8	145.79	0.586	0.2386
				Texcoco 2017 (TEX17)	5	11.02	8.68919	364.4	267.114	0.516	0.168018
				Texcoco 2018 (TEX18)	5	1.82	1.30269	120.4	77.8094	0.174	0.0944987
Sb-14186		Germany	breeding line	Gross-Gerau (GG)	5	18.308	8.28968	502.4	218.625	0.632	0.110091
				Poel (PL)	5	6.982	6.53588	241.6	221.439	0.382	0.245499
				San Juan del Río (SJR)	5	41.4	7.23187	1258.4	166.512	0.788	0.0563028
				Texcoco 2017 (TEX17)	3	3.2	3.32866	139.667	57.8129	0.2	0.138924
				Texcoco 2018 (TEX18)	5	7.46	5.85047	278	221.235	0.426	0.193985
Sb-14189		Germany	breeding line	Asendorf (AS)	5	4.242	2.01501	333	130.098	0.296	0.10015
				Gross-Gerau (GG)	5	9.378	4.12364	643.8	242.433	0.62	0.0874643
				Poel (PL)	5	6.232	4.30534	362.6	238.135	0.406	0.223338
				San Juan del Río (SJR)	5	28.6	5.31977	911.4	117.253	0.81	0.0291548
				Texcoco 2017 (TEX17)	5	18.42	6.42238	765.6	383.551	0.722	0.0481664
				Texcoco 2018 (TEX18)	5	3.44	3.94119	256	269.615	0.198	0.17427
Sb-14191		Germany	breeding line	Asendorf (AS)	5	1.22	0.335559	228.8	90.4914	0.176	0.0336155
				Gross-Gerau (GG)	4	14.235	2.55088	940.75	100.788	0.7925	0.0492443
				Poel (PL)	5	13.908	3.78932	747.8	201.136	0.594	0.049295
				San Juan del Río (SJR)	5	31.8	13.2552	749	314.646	0.756	0.106442
				Texcoco 2017 (TEX17)	4	3.2	2.60896	127	97.6354	0.2925	0.152179
				Texcoco 2018 (TEX18)	5	13.4	2.19431	534.6	50.6587	0.662	0.0356371
Sb-14192		Germany	breeding line	Asendorf (AS)	5	0.962	0.534855	53.6	32.3543	0.162	0.0941807
				Gross-Gerau (GG)	5	12.478	2.97175	397	85.5336	0.706	0.138672
				Poel (PL)	5	12.466	5.26727	496.6	173.144	0.616	0.0804984
				San Juan del Río (SJR)	5	23.2	12.3167	524.4	280.867	0.688	0.113446
				Texcoco 2017 (TEX17)	5	23.02	6.42472	672.4	153.518	0.744	0.0658027
				Texcoco 2018 (TEX18)	5	1.06	1.57734	59.2	87.876	0.068	0.0739594
Sb-14193		Germany	breeding line	Asendorf (AS)	5	16.506	5.37297	650	192.373	0.682	0.0268328
				Gross-Gerau (GG)	5	21.672	3.84524	1103	158.726	0.8	0.0339116
				Poel (PL)	5	15.222	4.24298	678.4	179.355	0.608	0.0722496
				San Juan del Río (SJR)	5	25.6	7.66812	777	233.099	0.758	0.0204939
				Texcoco 2017 (TEX17)	5	10.44	4.08938	377.4	147.275	0.582	0.12276
				Texcoco 2018 (TEX18)	5	16.88	9.10533	570	269.033	0.768	0.0630079
Sb-14194		Germany	breeding line	Gross-Gerau (GG)	4	32.27	16.9956	1080.75	556.531	0.8375	0.00957427
				Poel (PL)	5	7.104	2.53375	397.2	82.3025	0.442	0.134052
				San Juan del Río (SJR)	5	39.4	6.1887	1317.8	145.474	0.812	0.0449444
				Texcoco 2017 (TEX17)	2	11.6	12.3037	700.5	697.914	0.595	0.233345
				Texcoco 2018 (TEX18)	5	23.14	5.75222	848.6	220.727	0.7	0.0710634
Sb-14196		Germany	breeding line	Asendorf (AS)	5	15.096	5.6971	1130.2	286.698	0.6	0.0406202
				Gross-Gerau (GG)	5	6.168	6.49635	282.4	305.917	0.458	0.317443
				Poel (PL)	5	21.782	1.45702	1046.2	184.382	0.662	0.0248998
				San Juan del Río (SJR)	5	41.8	8.64292	1054.2	201.945	0.852	0.0342053
				Texcoco 2017 (TEX17)	3	2.2	1.8735	140.667	56.359	0.343333	0.160416
				Texcoco 2018 (TEX18)	5	24.54	13.7671	948.8	527.452	0.664	0.156621
Sb-14197		Germany	breeding line	Asendorf (AS)	5	1.282	0.856137	113.8	89.1555	0.096	0.0378153
				Gross-Gerau (GG)	5	5.53	9.16349	211.4	338.144	0.264	0.331557
				Poel (PL)	5	7.298	3.67458	533.6	188.966	0.328	0.129112
				San Juan del Río (SJR)	5	24.8	17.1231	657.8	418.33	0.61	0.23927
				Texcoco 2017 (TEX17)	4	1.7	0.927362	117.75	8.8459	0.2275	0.0899537
				Texcoco 2018 (TEX18)	5	8.92	4.56311	341.6	159.259	0.438	0.0804363
Sb-14198		Germany	breeding line	Asendorf (AS)	5	0.642	0.78171	43	54.6672	0.062	0.0668581
				Gross-Gerau (GG)	5	45.96	3.77714	1606.8	292.005	0.79	0.0122474
				Poel (PL)	5	1.536	0.898376	99.2	52.7608	0.144	0.0776531
				San Juan del Río (SJR)	5	4.8	3.11448	201.4	116.331	0.454	0.170968
				Texcoco 2017 (TEX17)	5	2.16	1.89816	121	70.4592	0.228	0.18363
				Texcoco 2018 (TEX18)	5	0.64	0.288097	58.8	27.1238	0.104	0.0461519
Sb-1608		Germany	breeding line	Asendorf (AS)	5	1.384	1.34396	218.6	212.674	0.09	0.0717635
				Gross-Gerau (GG)	4	13.4	6.93388	537.5	234.226	0.5125	0.165806
				Poel (PL)	5	5.566	2.92329	557	271.751	0.33	0.0604152
				San Juan del Río (SJR)	4	36	7.43864	1510.25	269.397	0.7575	0.0287228
				Texcoco 2017 (TEX17)	3	7.83333	2.75741	270	77.5822	0.536667	0.20502
				Texcoco 2018 (TEX18)	5	4.02	7.83339	195.4	370.932	0.152	0.198419
Sb-TB142003		The Netherlands	breeding line	Gross-Gerau (GG)	5	26.152	2.0537	1306	211.166	0.724	0.0250998
				Poel (PL)	5	0.578	0.40862	123.8	77.0986	0.064	0.0450555
				San Juan del Río (SJR)	5	41	18.1246	1367.2	567.082	0.686	0.156141
				Texcoco 2018 (TEX18)	5	1.48	1.30269	93.8	80.1823	0.098	0.0626099
Sb-TB142004		The Netherlands	breeding line	Asendorf (AS)	5	0.174	0.208159	9.6	4.219	0.028	0.0356371
				Gross-Gerau (GG)	4	15.1275	10.9662	593	427.85	0.6275	0.211719
				Poel (PL)	5	0.372	0.322754	34.4	23.9646	0.042	0.0349285
				San Juan del Río (SJR)	5	7.6	9.81326	298.2	374.585	0.442	0.231452
				Texcoco 2017 (TEX17)	3	2.46667	1.72143	121	53.9259	0.32	0.19
				Texcoco 2018 (TEX18)	5	3.38	4.50466	172	238.715	0.312	0.222081
Sb-TB142006		The Netherlands	breeding line	Asendorf (AS)	5	8.732	3.62689	485.4	223.86	0.618	0.0690652
				Gross-Gerau (GG)	5	34.968	5.24205	1467.6	248.013	0.816	0.0391152
				Poel (PL)	5	10.538	2.07892	810.6	261.451	0.64	0.0264575
				San Juan del Río (SJR)	5	18.8	1.48324	789.8	358.568	0.75	0.0731437
				Texcoco 2017 (TEX17)	4	9.325	6.27449	400.5	276.987	0.4425	0.224852
				Texcoco 2018 (TEX18)	5	6.26	3.9323	261.8	163.995	0.506	0.112383
Sb-TB142007		The Netherlands	breeding line	Asendorf (AS)	5	0.764	1.1009	106.4	151.469	0.078	0.130077
				Gross-Gerau (GG)	5	38.82	8.86181	1542.2	426.998	0.816	0.0427785
				San Juan del Río (SJR)	5	22	10.2225	844.2	563.386	0.758	0.105688
				Texcoco 2018 (TEX18)	5	7.4	7.9621	305.2	292.912	0.386	0.225344
Sb-TB142008		The Netherlands	breeding line	Asendorf (AS)	5	9.596	4.84177	798	422.296	0.472	0.145327
				Gross-Gerau (GG)	5	15.11	4.61769	837.8	197.395	0.714	0.0288097
				Poel (PL)	5	19.162	4.81083	1570.8	313.903	0.622	0.0571839
				San Juan del Río (SJR)	5	32	6.36396	1442	335.169	0.804	0.0167332
				Texcoco 2017 (TEX17)	5	10.06	6.44577	444.4	258.408	0.646	0.257449
				Texcoco 2018 (TEX18)	5	12.96	3.45948	880.4	246.337	0.534	0.0594138
Sb-TR121030		The Netherlands	breeding line	Asendorf (AS)	5	10.016	3.6509	1256.4	389.11	0.54	0.0796869
				Gross-Gerau (GG)	5	19.408	5.76063	448.8	115.938	0.786	0.0415933
				Poel (PL)	4	1.4075	1.69799	149.25	162.852	0.125	0.124766
				San Juan del Río (SJR)	5	39	5.14782	1951.6	265.274	0.838	0.0356371
				Texcoco 2017 (TEX17)	5	3.54	5.45601	178.2	213.652	0.342	0.296429
				Texcoco 2018 (TEX18)	5	29.08	11.2728	1523.6	542.694	0.74	0.138384
Sb-TR121186		The Netherlands	breeding line	Asendorf (AS)	4	16.995	5.76489	1294.25	353.877	0.5475	0.129711
				Gross-Gerau (GG)	4	18.2175	5.01126	596.25	150.861	0.625	0.0597216
				Poel (PL)	5	12.676	5.22938	703	247.827	0.434	0.216171
				San Juan del Río (SJR)	5	54	12.1655	2288	606.017	0.804	0.0364692
				Texcoco 2017 (TEX17)	3	7.43333	4.86038	379.667	189.975	0.423333	0.0896289
				Texcoco 2018 (TEX18)	5	21.96	5.2757	1305.2	415.102	0.74	0.0504975
Sb-TR121307		The Netherlands	breeding line	Gross-Gerau (GG)	5	22.798	3.3241	623.8	107.597	0.808	0.0216795
				Poel (PL)	5	10.91	5.55438	726.4	350.562	0.304	0.130882
				San Juan del Río (SJR)	5	57.6	6.65582	2509.6	323.342	0.742	0.0294958
				Texcoco 2017 (TEX17)	4	2.4	1.06771	138	30.8653	0.2125	0.0776209
				Texcoco 2018 (TEX18)	5	29.76	7.82196	1584.2	289.446	0.642	0.0746324
Sb-TR131051		The Netherlands	breeding line	Gross-Gerau (GG)	5	34	8.66121	1235.4	235.138	0.812	0.0349285
				Poel (PL)	5	4.17	1.85981	270	109.574	0.318	0.100349
				San Juan del Río (SJR)	5	9.6	1.51658	471.6	167.882	0.76	0.0648074
				Texcoco 2017 (TEX17)	3	0.133333	0.23094	66.6667	115.47	0.0133333	0.023094
				Texcoco 2018 (TEX18)	5	0.3	0.565685	18.4	34.3409	0.062	0.112783
Sb-TR131063		The Netherlands	breeding line	Gross-Gerau (GG)	5	36.924	8.00327	1109.2	390.467	0.848	0.0148324
				Poel (PL)	4	11.7725	1.02747	1036.25	122.696	0.4475	0.057373
				San Juan del Río (SJR)	4	43	10.0333	2291.5	440.034	0.7525	0.0623832
				Texcoco 2017 (TEX17)	5	1.76	0.634823	107	2.64575	0.284	0.0736885
				Texcoco 2018 (TEX18)	5	28.7	6.08441	1750.6	361.623	0.76	0.0424264
Sb-TR131066		The Netherlands	breeding line	Asendorf (AS)	5	1.06	0.963613	99	75.1864	0.114	0.0853229
				Gross-Gerau (GG)	5	37.278	7.93137	1425.8	285.685	0.832	0.0148324
				Poel (PL)	5	9.156	6.32199	573.2	385.19	0.504	0.120955
				San Juan del Río (SJR)	5	22.2	10.5688	1234.8	493.913	0.726	0.0996494
				Texcoco 2017 (TEX17)	4	29.175	7.55618	1520	220.664	0.605	0.139642
				Texcoco 2018 (TEX18)	5	6.16	2.87193	317	145.655	0.424	0.11929
Sb-TR131071		The Netherlands	breeding line	Asendorf (AS)	3	15.6133	15.2686	745.333	752.564	0.516667	0.412836
				Gross-Gerau (GG)	5	14.888	3.51747	834.4	152.68	0.716	0.0450555
				Poel (PL)	5	26.308	6.18256	1195.6	429.584	0.758	0.0164317
				San Juan del Río (SJR)	4	23.75	7.45542	1243.75	177.483	0.73	0.185113
				Texcoco 2017 (TEX17)	4	29.425	9.37279	1183.5	257.175	0.9	0.0588784
				Texcoco 2018 (TEX18)	5	9.36	3.71322	407.2	150.132	0.654	0.104067
Sb-TR131074		The Netherlands	breeding line	Asendorf (AS)	4	1.575	0.64195	37.75	27.8014	0.245	0.0685565
				Gross-Gerau (GG)	5	35.158	8.23472	1339.4	315.068	0.834	0.0167332
				Poel (PL)	5	0.926	0.418426	81.6	40.1285	0.142	0.0526308
				San Juan del Río (SJR)	3	10.3333	4.04145	500.333	187.793	0.843333	0.0472582
				Texcoco 2017 (TEX17)	4	3.55	2.46374	205.25	106.387	0.2775	0.161323
				Texcoco 2018 (TEX18)	5	0.84	1.60094	59.4	114.494	0.136	0.221766
Sb-TR131078		The Netherlands	breeding line	Asendorf (AS)	3	0.18	0.121655	10.6667	9.0185	0.0166667	0.011547
				Gross-Gerau (GG)	4	34.4725	7.56151	1190.5	294.209	0.82	0.011547
				Poel (PL)	4	2.8825	2.70869	172.75	144.274	0.225	0.192267
				San Juan del Río (SJR)	5	10.8	3.11448	454	133.047	0.592	0.130843
				Texcoco 2017 (TEX17)	5	0.76	0.634823	160.4	147.585	0.078	0.0597495
				Texcoco 2018 (TEX18)	5	0.42	0.460435	5.8	12.9692	0.064	0.0680441
Sb-TR132115		The Netherlands	breeding line	Asendorf (AS)	5	23.438	6.02703	1447.6	242.294	0.64	0.041833
				Gross-Gerau (GG)	5	10.408	8.44206	356.4	269.135	0.63	0.148997
				Poel (PL)	5	10.998	4.63705	743.4	269.077	0.384	0.0626897
				San Juan del Río (SJR)	5	55.6	18.0499	1832.6	613.219	0.826	0.0250998
				Texcoco 2017 (TEX17)	3	6.83333	5.52298	238.333	151.355	0.44	0.2
				Texcoco 2018 (TEX18)	5	13.16	18.1916	667.2	696.863	0.7	0.0845577
Sb-TR132118		The Netherlands	breeding line	Asendorf (AS)	4	13.8925	9.31164	946	578.099	0.4475	0.21093
				Gross-Gerau (GG)	3	36	0.398873	1576	86.1858	0.803333	0.0057735
				Poel (PL)	3	15.0233	5.2902	908	350.313	0.456667	0.140119
				San Juan del Río (SJR)	5	47.2	3.89872	1829.2	134.713	0.73	0.0282843
				Texcoco 2017 (TEX17)	4	1.25	0.903696	109.5	15.7162	0.16	0.115758
				Texcoco 2018 (TEX18)	5	21.66	4.55445	1117.8	291.492	0.682	0.0356371
Sb-TR132175		The Netherlands	breeding line	Asendorf (AS)	5	3.03	2.68677	151.4	144.279	0.264	0.179527
				Gross-Gerau (GG)	5	17.556	11.7118	837	493.268	0.722	0.0884308
				Poel (PL)	5	9.852	3.43048	355.2	123.854	0.508	0.120083
				San Juan del Río (SJR)	5	25.8	10.895	812.4	336.793	0.832	0.0268328
				Texcoco 2017 (TEX17)	4	14.75	4.81214	438.75	151.112	0.6875	0.0977667
				Texcoco 2018 (TEX18)	5	4.38	1.81025	193.4	79.7766	0.452	0.104738
Sb-TR132215		The Netherlands	breeding line	Asendorf (AS)	5	0.938	1.04698	66.4	68.9732	0.142	0.138456
				Gross-Gerau (GG)	5	8.926	7.67181	469.2	339.887	0.494	0.159781
				Poel (PL)	5	1.4	1.10175	86.2	71.5521	0.156	0.118237
				San Juan del Río (SJR)	5	10.6	10.5972	369	341.255	0.63	0.297237
				Texcoco 2017 (TEX17)	5	16.94	4.38098	851.8	190.576	0.786	0.0782943
				Texcoco 2018 (TEX18)	5	8.74	4.24064	401.2	187.774	0.596	0.246028
Sb-TR132379		The Netherlands	breeding line	Asendorf (AS)	5	0.27	0.342272	13.6	17.7426	0.042	0.0544977
				Gross-Gerau (GG)	5	9.254	1.91481	490	66.6183	0.686	0.100896
				Poel (PL)	5	16.27	13.7706	678	594.649	0.546	0.278891
				San Juan del Río (SJR)	4	8.5	5.06623	365.25	187.505	0.8175	0.035
				Texcoco 2017 (TEX17)	5	38.68	5.16014	1373.8	251.367	0.768	0.0807465
				Texcoco 2018 (TEX18)	5	1.42	1.33866	68	61.0205	0.176	0.131643
Sb-TR132412		The Netherlands	breeding line	Asendorf (AS)	5	18.996	3.2795	1308	202.498	0.608	0.0531037
				Gross-Gerau (GG)	5	17.75	8.38145	911.6	444.624	0.706	0.071624
				Poel (PL)	3	10.89	6.51758	1102	675.101	0.373333	0.151438
				San Juan del Río (SJR)	5	48.4	9.50263	1731	353.811	0.834	0.0151658
				Texcoco 2017 (TEX17)	3	5.7	1.96977	304	117	0.4	0.0655744
				Texcoco 2018 (TEX18)	5	42.2	11.8689	1601.8	457.557	0.818	0.0130384
Sb-TR132499		The Netherlands	breeding line	Asendorf (AS)	5	0	0	0	0	0	0
				Gross-Gerau (GG)	5	43.224	7.55658	1561.2	293.42	0.832	0.0192354
				Poel (PL)	5	0.014	0.031305	0.2	0.447214	0.006	0.0134164
				San Juan del Río (SJR)	5	15.2	4.08656	622.2	202.313	0.754	0.071624
				Texcoco 2018 (TEX18)	5	7.92	2.3795	282.2	70.8075	0.456	0.0776531
SSb-TR121079		The Netherlands	breeding line	Asendorf (AS)	5	0	0	0	0	0	0
				Gross-Gerau (GG)	5	9.818	3.25743	644	200.82	0.522	0.146526
				Poel (PL)	4	0.465	0.563649	37	43.2204	0.0825	0.0974252
				San Juan del Río (SJR)	5	20.4	6.46529	1216	433.865	0.794	0.0669328
				Texcoco 2017 (TEX17)	5	7.96	3.02043	273.4	106.345	0.7	0.127083
				Texcoco 2018 (TEX18)	5	4.56	3.72196	412	313.69	0.516	0.290568
SSTB131006		The Netherlands	breeding line	Asendorf (AS)	3	0	0	0	0	0	0
				Gross-Gerau (GG)	4	36.53	19.6824	1455.75	594.521	0.745	0.07
				Poel (PL)	5	7.616	1.72688	549.4	117.539	0.524	0.0527257
				San Juan del Río (SJR)	4	19.5	9.74679	929.25	489.317	0.7475	0.0386221
				Texcoco 2017 (TEX17)	4	6.4	2.97097	239.5	83.6361	0.495	0.074162
				Texcoco 2018 (TEX18)	5	2.46	1.5093	180.8	152.58	0.368	0.0931128
SSTR121041		The Netherlands	breeding line	Asendorf (AS)	4	1.045	1.93331	65.5	121.206	0.0825	0.151959
				Gross-Gerau (GG)	5	22.836	16.2075	713.8	451.966	0.812	0.0465833
				Poel (PL)	5	13.56	14.5347	884.8	1069.42	0.458	0.249038
				San Juan del Río (SJR)	4	15.5	5.74456	704.5	216.743	0.5625	0.138414
				Texcoco 2017 (TEX17)	5	10.3	2.3927	298.6	78.9006	0.604	0.0931665
				Texcoco 2018 (TEX18)	5	6.08	2.60519	297.4	134.591	0.42	0.103682
TR-16-03	PI 170780	Turkey	genebank accession	Asendorf (AS)	5	0.536	0.671215	97.2	95.8655	0.064	0.0669328
				Gross-Gerau (GG)	4	38.575	1.02802	1590.25	79.1554	0.8825	0.015
				Poel (PL)	5	1.236	1.05035	113.2	85.6166	0.112	0.0649615
				San Juan del Río (SJR)	5	26.4	5.17687	955.2	136.039	0.728	0.0563028
				Texcoco 2017 (TEX17)	5	21.44	9.20071	773.4	324.99	0.772	0.114978
				Texcoco 2018 (TEX18)	5	3.24	1.55016	212.8	74.7309	0.376	0.0879204
TR-16-04	PI 170791	Turkey	genebank accession	Asendorf (AS)	5	0.408	0.537652	29.6	34.739	0.03	0.0424264
				Gross-Gerau (GG)	5	12.856	8.55758	831.6	465.92	0.696	0.0928978
				Poel (PL)	5	3.358	1.57834	194.6	84.2633	0.298	0.0481664
				San Juan del Río (SJR)	5	16.6	3.84708	662	156.995	0.744	0.0444972
				Texcoco 2017 (TEX17)	5	9.46	9.46853	341.2	322.995	0.344	0.212791
				Texcoco 2018 (TEX18)	5	4.16	3.11817	179	126.198	0.366	0.224678
TR-16-07	PI 173113	Turkey	genebank accession	Asendorf (AS)	5	5.068	3.16039	324.2	102.948	0.466	0.330726
				Gross-Gerau (GG)	5	27.944	12.7135	1006.4	449.288	0.77	0.0430116
				Poel (PL)	5	22.758	6.53376	1360.4	240.852	0.666	0.0782943
				San Juan del Río (SJR)	3	40.3333	4.50925	2056	288.111	0.706667	0.0378594
				Texcoco 2017 (TEX17)	2	0.4	0.141421	133.5	47.3762	0.045	0.00707107
				Texcoco 2018 (TEX18)	5	8.4	5.30754	480.2	305.014	0.528	0.28674
TR-16-09	PI 174382	Turkey	genebank accession	Asendorf (AS)	5	1.362	1.09054	83.8	59.8013	0.14	0.0916515
				Gross-Gerau (GG)	5	8.636	9.90369	366.8	389.307	0.49	0.23927
				Poel (PL)	4	9.3975	1.70695	580	91.4731	0.4325	0.0287228
				San Juan del Río (SJR)	5	22.4	4.5607	937.6	182.842	0.672	0.0785493
				Texcoco 2017 (TEX17)	4	3.125	3.73397	183.75	164.184	0.2975	0.206297
				Texcoco 2018 (TEX18)	5	5.32	3.91497	317.2	194.586	0.414	0.221766
TR-16-10	PI 176767	Turkey	genebank accession	Asendorf (AS)	5	11.794	6.63822	771.4	434.731	0.444	0.25046
				Gross-Gerau (GG)	5	26.744	12.2972	1148.4	393.409	0.76	0.0469042
				Poel (PL)	4	24.5425	11.0587	1636	607.418	0.555	0.122338
				San Juan del Río (SJR)	5	40.2	15.1228	2141.2	722.007	0.696	0.00894427
				Texcoco 2017 (TEX17)	3	2.8	0.173205	118.667	5.1316	0.39	0.0556776
				Texcoco 2018 (TEX18)	5	20.44	3.56202	1213	297.596	0.684	0.0572713
TR-16-14	PI 182302	Turkey	genebank accession	Asendorf (AS)	5	0.488	0.409475	35	33.4664	0.05	0.0291548
				Gross-Gerau (GG)	5	33.696	11.8049	1769.6	664.333	0.642	0.0834865
				Poel (PL)	5	0.804	0.836708	62.4	52.429	0.078	0.0762889
				San Juan del Río (SJR)	4	10.25	3.59398	355.5	119.64	0.5975	0.118708
				Texcoco 2017 (TEX17)	5	20.72	11.4067	1036	569.365	0.5	0.232056
				Texcoco 2018 (TEX18)	5	0.74	0.723187	67.8	66.5785	0.136	0.0931665
TR-16-16	PI 206995	Turkey	genebank accession	Asendorf (AS)	5	3.354	1.29365	171.2	58.414	0.436	0.122393
				Gross-Gerau (GG)	4	38.7075	6.02816	1640.75	188.282	0.845	0.0191485
				Poel (PL)	5	8.236	2.10958	465.6	89.9183	0.58	0.156205
				San Juan del Río (SJR)	3	31	8.18535	1403	448.201	0.793333	0.0493288
				Texcoco 2017 (TEX17)	3	7	4.2	287.667	161.079	0.596667	0.0550757
				Texcoco 2018 (TEX18)	4	5.6	2.04613	462.25	188.887	0.5775	0.241022
TR-16-17	PI 206996	Turkey	genebank accession	Asendorf (AS)	5	10.504	3.93083	714	258.808	0.522	0.119248
				Gross-Gerau (GG)	5	59.384	12.8938	1749.2	330.599	0.804	0.0194936
				Poel (PL)	5	12.912	6.95679	874.8	439.58	0.422	0.149231
				San Juan del Río (SJR)	5	16.8	7.98123	1033.6	525.632	0.634	0.155016
				Texcoco 2017 (TEX17)	3	2.13333	1.20968	149.333	39.145	0.39	0.0866025
				Texcoco 2018 (TEX18)	5	11.4	7.99844	696.8	463.582	0.6	0.0710634
Traits: seed yield (SY), seed number (SN) and panicle harvest index (PHI)

## Sheet: S2
Table S2: Pearson´s correlation coefficients between the five different environments Asendorf (AS), ….. and Gross Gerau (GG) for the traits seed yield (SY), seed number (SN) and panicle harvest index (PHI).
SY		AS	PL	TEX17	TEX18	GG
	PL	0.556***
	TEX17	0.107	0.227***
	TEX18	0.627***	0.462***	0.140*
	GG	0.013	-0.04	-0.092	-0.069
	SJR	0.439***	0.476***	0.081	0.524***	-0.035
SN		AS	PL	TEX17	TEX18	GG
	PL	0.622***
	TEX17	0.103	0.176**
	TEX18	0.706***	0.561***	0.138*
	GG	0.05	-0.03	-0.03	-0.011
	SJR	0.523***	0.579***	0.115	0.603***	0.001
PHI		AS	PL	TEX17	TEX18	GG
	PL	0.564***
	TEX17	0.217***	0.250***
	TEX18	0.591***	0.437***	0.271***
	GG	0.065	0.065	0.04	0.023
	SJR	0.417***	0.420***	0.219***	0.377***	0.05
Traits: seed yield (SY), seed number (SN) and panicle harvest index (PHI)
Environments: Asendorf (AS), environments: Poel (PL), Texcoco 2017, (TEX17), Texcoco 2018 (TEX18), Gross-Gerau (GG), San Juan del Río (SJR)

## Sheet: S3
Table S3: Environment-specific Pearson´s correlation (r) between days to flowering and the traits seed yield, seed number, panicle harvest index (PHI) and thousand kernel weight (TKW).
	AS	PL	TEX17	TEX18	GG
SY	-0.047	-0.178**	-0.071	0.106	-0.096
SN	0.095	0.004	-0.022	0.164*	-0.126
PHI	-0.133*	-0.248***	-0.175*	-0.111	-0.078
TKW	-0.400***	-0.461***	-0.128	-0.206**	0.058
Traits: seed yield (SY), seed number (SN) and panicle harvest index (PHI)
Environments: Asendorf (AS), environments: Poel (PL), Texcoco 2017, (TEX17), Texcoco 2018 (TEX18), Gross-Gerau (GG), San Juan del Río (SJR)

## Sheet: S4
Table S4: Details of marker trait association identified in GWAS study for each trait
Trait	Chromosome	Position	R2	P-value
TKW	Sb-10	5394955	5.24732	3.74e-05
	Sb-04	45516220	4.68016	0.000193295
	Sb-10	20261541	4.71554	0.000225043
	Sb-03	67912592	4.18242	0.000269754
	Sb-03	73184022	4.18071	0.00031848
	Sb-03	59048238	3.89812	0.000578409
	Sb-01	62861480	3.74979	0.000616133
	Sb-07	2621388	3.49442	0.000907339
	Sb-07	2617703	3.45019	0.000980842
SY	Sb-10	13014481	5.21734	3.83e-05
	Sb-05	29797757	6.08115	5.18e-05
	Sb-10	5394955	4.24574	0.000214334
	Sb-10	20261541	4.46103	0.000322658
	Sb-09	58006531	4.32938	0.000353858
	Sb-05	10023609	4.66968	0.000408921
	Sb-01	79401070	4.25778	0.000626361
	Sb-05	63507560	3.83837	0.000640163
	Sb-10	5389410	3.55533	0.000882486
SN	Sb-10	13014481	6.14683	7.08e-06
	Sb-05	29797757	6.72437	1.95e-05
	Sb-05	10023609	6.36253	3.15e-05
	Sb-03	67199711	4.38608	0.00017
	Sb-04	65280955	4.36368	0.00017
	Sb-01	79401070	5.04742	0.00018
	Sb-10	6560859	4.29393	0.00019
	Sb-04	61464016	4.29203	0.0002
	Sb-02	76416555	4.20538	0.00023
	Sb-01	57367724	4.26473	0.00024
	Sb-05	63507560	4.27068	0.00031
	Sb-03	63595745	3.882	0.0004
	Sb-06	56197337	3.85457	0.00044
	Sb-03	72451807	4.12714	0.00045
	Sb-10	18162450	4.21656	0.00046
	Sb-06	55103203	3.5203	0.00085
	Sb-04	51656185	3.53247	0.00087
	Sb-10	1578268	3.43491	0.00095
	Sb-03	4826603	3.49139	0.00097
	Sb-05	68901537	3.39068	0.00099
	Sb-03	59109461	3.43014	0.001
PHI	Sb-10	5394955	4.61778	0.00011
	Sb-10	20261541	4.92605	0.00015
	Sb-03	59048238	4.09286	0.0004
	Sb-06	56197337	3.90193	0.00041
	Sb-06	56193757	3.60438	0.00079
DTF	Chr_03	59048238	5.2082	7.16e-05
PH	Chr_09	58267190	4.26803	0.000210877
	Chr_09	58253868	4.97456	0.000244498
	Chr_09	1263062	3.84078	0.000433498
	Chr_09	57846207	3.46555	0.000918385
	Chr_09	56340141	3.42298	0.000935088
Traits: thousand kernel weight (TKW), seed yield (SY), seed number (SN), panicle harvest index (PHI), days to flowering (DTF), plant height (PH)

## Sheet: S5
Table S5: Overlapping significant associations among different traits under different environments
Environmental group	Traits	Chromosome	Positon (bp)
Stress	SY-PHI-TKW	Sb-10	5394955
	PHI-TKW-DTF	Sb-03	59048238
	SY-PHI-TKW	Sb- 10	20261541
	SY-SN	Sb-01	79401070
		Sb-05	10023609
			29797757
			63507560
		Sb-10	13014481
Stress + control	SY-PHI-SN-TKW	Sb-10	5394955
	PHI-TKW-DTF	Sb-03	59048238
	PHI-TKW	Sb-10	2452560
	SY-SN-PHI	Sb-10	13014481
	SY-SN	Sb-05	29797757
			63507560
	DTF-TKW	Sb-05	11931143
Traits: thousand kernel weight (TKW), seed yield (SY), seed number (SN), panicle harvest index (PHI), days to flowering (DTF)

## Sheet: S6
Table S6: List of all overlapping QTL under different environments overlapping with significant marker-trait associations
Environment condition	SNP from SoNaBi	QTL Id	Trait Description	Chr:Start-End	Population	Publication
abiotic stress	SN 57Mbp	QCHLC1.14	Chlorophyll content / Chlorophyll fluorescence	1:57296305-57717437	Diversity set (biomass) (n=194)	Fiedler et al 2014
		QEMGR1.9	Emergence rate	1:57296305-57717437	Diversity set (biomass) (n=194)	Fiedler et al 2012
		QRTNW1.5	Network length distribution	1:57395099-57749812	Diversity set (biomass) (n=194)	Parra-Londono et al 2018b
		QSVIG1.12	Seedling vigour	1:57853870-58028801	NAM (BTx623 x Niu Shen Zui, Hong Ke Zi & Kaoliang) - JLM	Marla et al 2019
	TKW 62Mbp	QLFTE1.19	Transpiration rate	1:62323929-63100579	Sorghum Association Panel (SAP)	Ortiz et al 2017
		QLFTE1.21	Transpiration rate	1:62324012-63101211	Sorghum Association Panel (SAP)	Ortiz et al 2017
		QSTCD1.25	stomatal conductance	1:62327322-63126443	Sorghum Association Panel (SAP)	Ortiz et al 2017
	PHI-TWK-DTF-SN	QSURV3.1	Survival	3:59075632-59151697	Diversity set (biomass) (n=194)	Parra-Londono et al 2018
		QCHLC3.31	Chlorophyll content	3:59215615-59463264	Diversity set (biomass) (n=194)	Fiedler et al 2016
		QRTFW3.2	Root fresh weight	3:59244674-59786811	Sorghum Association Panel (SAP)	Chopra et al 2017
		QPCNT3.6	Phosphorus content of single tiller biomass (mg)	3:59546147-60268363	West African Association Panel (WAP)	Hufnagel et al 2014
	SN 63Mbp	QCHLF3.16	Chlorophyll fluorescence	3:63516784-63623507	Diversity set (biomass) (n=194)	Fiedler et al 2016
		QRTNW3.10	Network length distribution	3:63519725-63626448	Diversity set (biomass) (n=194)	Parra-Londono et al 2018b
	SN-TKW 67Mbp	QPSII3.32	Photochemical quenching or fraction of PSII reaction centers that are open	3:67852427-68198402	Sorghum Association Panel (SAP)	Ortiz et al 2017
	SN 72Mbp	QLFTE3.25	Transpiration rate / stomatal conductance	3:72259690-72276001	Sorghum Association Panel (SAP)	Ortiz et al 2017
		QPSII3.37	Photochemical quenching or fraction of PSII reaction centers that are open	3:72268945-72285256	Sorghum Association Panel (SAP)	Ortiz et al 2017
		QPSII3.2	Effective quantum yield of PSII	3:72316130-72773470	Sorghum Association Panel (SAP)	Ortiz et al 2017
		QPSII3.4	Effective quantum yield of PSII	3:74103331-74103331	Sorghum Association Panel (SAP)	Ortiz et al 2017
		QEMGR3.13	Emergence rate / Seedling vigour	3:72387750-72425350	BTx623/Niu Shen Zui (CIM)	Marla et al 2019
		QEMGR3.15	Emergence rate	3:72788821-72801355	NAM (BTx623 x Niu Shen Zui, Hong Ke Zi & Kaoliang) - JLM	Marla et al 2019
	TKW 45Mbp	QRTNW4.1	Major ellipse axis / Network convex area	4:41780041-45244986	Diversity set (biomass) (n=194)	Parra-Londono et al 2018b
		QSTGR4.1	Stay-green	4:43661002-50999600	SC56/Tx7000	Kebede et al 2001
	SN 51Mbp	QRTNW4.7	Network length distribution	4:51406655-51638330	Diversity set (biomass) (n=194)	Parra-Londono et al 2018b
	SN 61Mbp	QSVIG4.1	Seedling vigour	4:60834043-61681726	RTx430/PI610727	Burow et al 2011
		QEMGR4.12	Emergence rate / Seedling vigour	4:61028481-61096035	BTx623/Kaoliang (CIM)	Marla et al 2019
		QPSII4.13	Photochemical quenching or fraction of PSII reaction centers that are open	4:61659438-61697131	Sorghum Association Panel (SAP)	Ortiz et al 2017
		QRTLN4.2	Root length	4:61879499-61913629	Sorghum Association Panel (SAP)	Chopra et al 2017
	SN 65Mbp	QRTDW4.3	Root biomass	4:63330527-65080596	Sorghum Association Panel (SAP)	Moghimi et al 2019
		QTDBM4.5	Total dry biomass	4:63330527-65080596	Sorghum Association Panel (SAP)	Moghimi et al 2019
		QEMGI4.3	Emergence index	4:65091991-65108268	Sorghum Association Panel (SAP)	Moghimi et al 2019
		QLFAR4.5	Leaf appearance rate	4:66009833-66157920	Diversity set (biomass) (n=194)	Fiedler et al 2014
	TKW 11.9Mbp	QGERM5.6	Germination rate (%)	5:9302860-10890245	Sorghum Association Panel (SAP)	Moghimi et al 2019
		QCHLC5.1	Chlorophyll content	5:10858103-56278757	B35/Tx430	Crasta et al 1999
		QSTGR5.1	Stay-green	5:10879956-58219061	B35/Tx7000	Xu et al 2000
		QCHLF5.35	Chlorophyll fluorescence	5:10984341-11051290	Diversity set (biomass) (n=194)	Fiedler et al 2016
	SN-SY 29Mbp	QCHLF5.12	Chlorophyll fluorescence	5:13325153-51801797	Diversity set (biomass) (n=194)	Fiedler et al 2014
		QEMGR5.1	Emergence rate	5:13325153-51801797	Diversity set (biomass) (n=194)	Fiedler et al 2012
		QCHLC5.14	Chlorophyll content	5:13325154-51801798	Diversity set (biomass) (n=194)	Fiedler et al 2016
		QDMGR5.16	Dry matter growth rate	5:13418245-51890668	Diversity set (biomass) (n=194)	Fiedler et al 2016
		QSHFW5.1	Shoot fresh weight	5:13428813-51900757	Sorghum Association Panel (SAP)	Chopra et al 2017
		QCHLF5.31	Chlorophyll fluorescence	5:13530843-51998160	Diversity set (biomass) (n=194)	Fiedler et al 2016
	SN-SY 63Mbp	QCHLC5.3	Chlorophyll content / Dry matter growth rate / Leaf growth rate	5:63616966-64144778	Diversity set (biomass) (n=194)	Fiedler et al 2014
	SN 68Mbp	QSTCD5.1	stomatal conductance	5:67936235-68660797	Sorghum Association Panel (SAP)	Ortiz et al 2017
		QSTCD5.2	stomatal conductance	5:67936237-68660802	Sorghum Association Panel (SAP)	Ortiz et al 2017
	SN 55Mbp	QCHLC6.2	Chlorophyll content	6:54816128-56239710	M35-1/B35	Rama Reddy et al 2014
	PHI 56Mbp	QTDBM6.8	Total dry biomass	6:54834826-55365081	Sorghum Association Panel (SAP)	Moghimi et al 2019
		QLCAR6.6	Leaf carbon assimilation rate	6:54987428-55114456	Sorghum Association Panel (SAP)	Ortiz et al 2017
		QLFTE6.1	Transpiration rate	6:55013498-55148571	Sorghum Association Panel (SAP)	Ortiz et al 2017
		QLCAR6.7	Leaf carbon assimilation rate	6:55021630-55159213	Sorghum Association Panel (SAP)	Ortiz et al 2017
		QLCAR6.8	Leaf carbon assimilation rate / Transpiration rate	6:55021818-55159459	Sorghum Association Panel (SAP)	Ortiz et al 2017
		QLCAR6.9	Leaf carbon assimilation rate	6:55103037-55255648	Sorghum Association Panel (SAP)	Ortiz et al 2017
		QLCAR6.10	Leaf carbon assimilation rate	6:55103638-55256249	Sorghum Association Panel (SAP)	Ortiz et al 2017
		QSHFW6.4	Shoot fresh weight	6:55113101-55265712	Sorghum Association Panel (SAP)	Chopra et al 2017
		QSHFW6.2	Shoot fresh weight	6:55113502-55266113	Sorghum Association Panel (SAP)	Chopra et al 2017
		QSHFW6.1	Shoot fresh weight	6:55132849-55285460	Sorghum Association Panel (SAP)	Chopra et al 2017
		QSHFW6.3	Shoot fresh weight	6:55505431-55658042	Sorghum Association Panel (SAP)	Chopra et al 2017
		QCHLC6.8	Chlorophyll content / Leaf appearance rate	6:56384291-56538301	Diversity set (biomass) (n=194)	Fiedler et al 2014
		QCHLC6.9	Chlorophyll content /Chlorophyll fluorescence /Dry matter growth rate	6:56643828-56833459	Diversity set (biomass) (n=194)	Fiedler et al 2014
	TKW 2Mbp	QLFAR7.1	Leaf appearance rate	7:2199838-2278773	Diversity set (biomass) (n=194)	Fiedler et al 2014
		QLFAR7.10	Leaf appearance rate	7:2361340-2440275	Diversity set (biomass) (n=194)	Fiedler et al 2016
		QCHLF7.1	Chlorophyll fluorescence / Dry matter growth rate /Leaf growth rate	7:2373496-2457779	Diversity set (biomass) (n=194)	Fiedler et al 2014
		QEMGR7.1	Emergence rate	7:2373496-2457779	Diversity set (biomass) (n=194)	Fiedler et al 2012
		QSVIG7.6	Seedling vigour	7:2444538-2541206	BTx623/Niu Shen Zui (CIM)	Marla et al 2019
		QGRMI7.2	Germination index	7:2622611-2673489	Sorghum Association Panel (SAP)	Moghimi et al 2019
		QEMGI7.1	Emergence index	7:2658226-2709104	Sorghum Association Panel (SAP)	Moghimi et al 2019
		QCHLC7.3	Chlorophyll content / Leaf appearance rate	7:2985474-3022187	Diversity set (biomass) (n=194)	Fiedler et al 2014
	SY 58Mbp	QGYLD9.9	Grain yield	9:57953142-59398238	M35-1/B35	Rama Reddy et al 2014
		QGLFA9.3	Green leaf area	9:57983063-59398238	M35-1/B35	Rama Reddy et al 2014
		QGLFA9.4	Green leaf area	9:57994883-59398238	M35-1/B35	Rama Reddy et al 2014
		QTNGL9.2	Total number of green leaves	9:57997418-59398238	M35-1/B35	Rama Reddy et al 2014
		QGLFA9.5	Green leaf area	9:58009488-59398238	M35-1/B35	Rama Reddy et al 2014
		QCHLC9.6	Chlorophyll content	9:58013995-59398238	M35-1/B35	Rama Reddy et al 2014
		QEMGR9.10	Emergence rate / Days to flowering	9:58016739-58661384	NAM (BTx623 x Niu Shen Zui, Hong Ke Zi & Kaoliang) - JLM	Marla et al 2019
		QRTNW9.6	Network length distribution	9:58655691-58827196	Diversity set (biomass) (n=194)	Parra-Londono et al 2018b
		QTNGL9.3	Total number of green leaves	9:58706951-59398238	M35-1/B35	Rama Reddy et al 2014
	PHI-TKW 2.4Mbp	QSTGR10.1	Stay-green	10:1535293-3125356	SC56/Tx7000	Kebede et al 2001
		QCHLC10.6	Chlorophyll content / Dry matter growth rate / Leaf growth rate	10:1573388-1598374	Diversity set (biomass) (n=194)	Fiedler et al 2014
		QEMGR10.1	Emergence rate	10:1573388-1598374	Diversity set (biomass) (n=194)	Fiedler et al 2012
		QRTNW10.1	Ellipse axis ratio (cm cm-1)	10:1671176-1696162	Diversity set (biomass) (n=194)	Parra-Londono et al 2018b
		QEMGI10.1	Emergence index	10:1713311-2906318	Sorghum Association Panel (SAP)	Moghimi et al 2019
		QLFTE10.1	Transpiration rate / stomatal conductance	10:1714266-2956087	Sorghum Association Panel (SAP)	Ortiz et al 2017
	SY-SN 13Mbp / SN 18Mbp / PHI-TKW 20Mbp	QCHLF10.24	Chlorophyll fluorescence	10:10378062-52856780	Pop2	Fiedler et al 2016
		QLFAR10.12	Leaf area	10:10532053-50312453	IS2449/IS1488	Phuong et al 2013
		QDTFL10.35	Days to flowering	10:10648860-49470823	IS2449/IS1488	Phuong et al 2013
		QHDEX10.1	Head exsertion	10:12114153-13761382	Diversity research set (n=107)	Sakhi et al 2013
		QDTFL10.36	Days to flowering	10:13608852-49732894	IS2449/IS1488	Phuong et al 2013
		QDMGR10.31	Dry matter growth rate	10:13700874-14171310	Diversity set (biomass) (n=194)	Fiedler et al 2016
		QCHLF10.17	Chlorophyll fluorescence / Leaf appearance rate	10:13793457-41745111	Diversity set (biomass) (n=194)	Fiedler et al 2014
		QLFTE10.3	Transpiration rate / stomatal conductance	10:13967670-41745111	Sorghum Association Panel (SAP)	Ortiz et al 2017
		QSTDM10.2	Stem diameter	10:14005746-52477513	IS2449/IS1488	Phuong et al 2013
		QLFTE10.5	Transpiration rate / stomatal conductance	10:14008906-41745111	Sorghum Association Panel (SAP)	Ortiz et al 2017
		QSTCD10.8	Transpiration rate / stomatal conductance	10:14017431-41745111	Sorghum Association Panel (SAP)	Ortiz et al 2017
		QSTCD10.12	stomatal conductance	10:14018032-41745111	Sorghum Association Panel (SAP)	Ortiz et al 2017
		QSTCD10.13	stomatal conductance	10:14018033-41745111	Sorghum Association Panel (SAP)	Ortiz et al 2017
		QSTCD10.15	stomatal conductance	10:14023159-41745111	Sorghum Association Panel (SAP)	Ortiz et al 2017
		QSTCD10.16	stomatal conductance	10:14023160-41745111	Sorghum Association Panel (SAP)	Ortiz et al 2017
		QSTCD10.17	stomatal conductance	10:14032692-41855819	Sorghum Association Panel (SAP)	Ortiz et al 2017
		QSTCD10.18	stomatal conductance	10:14032866-41860613	Sorghum Association Panel (SAP)	Ortiz et al 2017
control condition	SN 57Mbp	QBRNB1.2	Branch number	1:57279063-57709737	Diversity research set (n=107)	Witt Hmon et al 2014
		QDTFL1.55	Days to flowering	1:57293707-57716277	Sweet sorghum diversity panel (n=252)	Burks et al 2015
		QANTH1.3	Resistance to anthracnose (Colletotrichum sublineolum)	1:57725138-57802142	mini-core set	Upadhyaya et al 2013a
	TKW 62Mbp	QBRNB1.4	Branch number	1:61820785-62291072	Diversity research set (n=107)	Witt Hmon et al 2014
		QAMIN1.28	Amino Acid content	1:62088803-62290188	Diversity panel	Kimani et al 2020
		QDMWR1.1	Downy mildew resistance	1:62324962-63070129	ICRISAT mini core collection	Ahn et al 2019
		QGREC1.27	Grain element concentration	1:62326132-63117371	Sorghum Association Panel (SAP)	Shakoor et al 2016
		QPLEN1.9	Panicle length	1:62331633-63159302	Sorghum Association Panel (SAP)	Morris et al 2013
		QHGHT1.28	Height (plant height)	1:62346177-63163769	Nested Association Mapping set US	Bouchet et al 2017
		QPSII1.40	Effective quantum yield of PSII	1:62481895-63184781	Sorghum Association Panel (SAP)	Ortiz et al 2017
	SY-SN 79Mbp	QAMIN1.34	Amino Acid content	1:78964445-79050783	Diversity panel	Kimani et al 2020
		QANTH1.4	Resistance to anthracnose (Colletotrichum sublineolum)	1:79022681-79515508	mini-core set	Upadhyaya et al 2013a
		QPSII1.39	Efficiency of energy captured by open PSII reaction centers	1:79411932-79624084	Sorghum Association Panel (SAP)	Ortiz et al 2017
		QDTFL1.46	Days to flowering	1:79451863-79664015	Nested Association Mapping set	Mace, Hunt & Jordan 2013
		QDTFL1.47	Days to flowering	1:79515508-80013988	mini-core set	Upadhyaya et al 2013b
	SN 4Mbp	QSTHK3.7	Stem circumference	3:3837157-4549924	Sorghum Association Panel (SAP)	Zhao et al 2016
		QGREC3.1	Grain element concentration	3:4544231-4867973	Sorghum Association Panel (SAP)	Shakoor et al 2016
		QDTFL3.4	Days to flowering	3:4559875-4883617	Sorghum Association Panel (SAP)	Mantilla Perez et al 2014
		QLANG3.5	Leaf angle	3:4560802-4884543	Sorghum Association Panel (SAP)	Mantilla Perez et al 2014
		QDTFL3.5	Days to flowering	3:4565553-4889295	Sorghum Association Panel (SAP)	Mantilla Perez et al 2014
		QPLEN3.10	Panicle length	3:4570807-4894549	Sorghum Association Panel (SAP)	Mantilla Perez et al 2014
		QPLEN3.11	Panicle length	3:4571817-4895559	Sorghum Association Panel (SAP)	Mantilla Perez et al 2014
	PHI-TWK-SN	QRCHL3.1	Rachis length	3:58986674-59059956	BTx623/IS3620C	Kong et al 2018
		QHDEX3.4	Head exsertion	3:59085273-59161338	Sorghum Association Panel (SAP)	Zhao et al 2016
		QGWGT3.14	Grain weight	3:59206933-59746705	R931945-2-2*2/S. bicolor subsp. verticilliflorum	Tao et al 2018
		QGDOA3.1	3-deoxyanthocyanidins	3:59234542-59673995	Diverse set	Rhodes et al 2014
		QPLEN3.7	Panicle length	3:59241425-59750639	Sorghum Association Panel (SAP)	Morris et al 2013
		QGPRA3.4	Proanthocyanidins	3:59257815-59933125	Diverse set	Rhodes et al 2014
		QTNUM3.16	Tiller number	3:59539387-60267443	Sorghum Association Panel (SAP)	Zhao et al 2016
		QGYLD3.14	Grain yield / Phosphorus content / Root dry weight / Root phosphorus content / Shoot dry weight	3:59553742-60269397	Sorghum Association Panel (SAP)	Hufnagel et al 2014
		QRTDM3.2	Root diameter / Root phosphorus content / Root surface area / Root volume	3:59582432-60273303	Sorghum Association Panel (SAP)	Hufnagel et al 2014
		QTBMS3.2	Single tiller biomass	3:59582432-60273303	West African Association Panel (WAP)	Hufnagel et al 2014
		QFBMS3.5	Fresh biomass	3:59593590-60274822	West African Association Panel (WAP)	Hufnagel et al 2014
		QRMLF3.1	Relative major lesion length (Fusarium thapsinum)	3:59702958-60289712	Sorghum Association Panel (SAP)	Adeyanju et al 2015
		QRMLF3.2	Relative major lesion length (Fusarium thapsinum)	3:59732087-60293677	Sorghum Association Panel (SAP)	Adeyanju et al 2015
		QLWAX3.4	Epicuticular wax	3:59994630-60329420	SAP & MNC	Elango et al 2020
	SN 63Mbp	QGCOL3.3	Grain color	3:63504574-63611297	Diverse set	Rhodes et al 2014
		QGCOL3.4	Grain color	3:63504593-63611316	Diverse set	Rhodes et al 2014
		QGCOL3.5	Grain color	3:63504881-63611605	Diverse set	Rhodes et al 2014
		QGCOL3.6	Grain color	3:63504905-63611629	Diverse set	Rhodes et al 2014
		QGCOL3.7	Grain color	3:63504913-63611636	Diverse set	Rhodes et al 2014
	SN-TKW 67Mbp	QGERM3.7	Germination rate (%)	3:67019283-67396089	Sorghum Association Panel (SAP)	Moghimi et al 2019
		QHGHT3.20	Height (plant height)	3:67037126-67647534	HoneyDrip/Collier	Harris-Shultz et al 2015
		QAMIN3.18	Amino Acid content	3:67065167-67440449	Diversity panel	Kimani et al 2020
		QHDEX3.2	Head exsertion	3:67076486-67670652	Sorghum Association Panel (SAP)	Mantilla Perez et al 2014
		QRUST3.14	Rust resistance	3:67817332-68194281	R931945-2-2*2/S. bicolor subsp. verticilliflorum	Wang et al 2014a
		QGERM3.8	Germination rate (%)	3:67875182-68052623	Sorghum Association Panel (SAP)	Moghimi et al 2019
	SN 72Mbp	QGREC3.16	Grain element concentration	3:71919776-72254114	Sorghum Association Panel (SAP)	Shakoor et al 2016
		QSTHK3.20	Stem circumference	3:71997455-72258061	Sorghum Association Panel (SAP)	Zhao et al 2016
		QGDOA3.6	3-deoxyanthocyanidins	3:72252137-72268448	Diverse set	Rhodes et al 2014
		QDTFL3.29	Days to flowering	3:72252162-72268472	Advanced Yield Test germplasm set	Wang et al 2014a
		QRUST3.15	Rust resistance	3:72253140-72935300	Advanced Yield Test germplasm set	Wang et al 2014a
		QGRNP3.1	Grain phosphorus	3:72261486-74100575	BTx623/Rio	Murray et al 2008a
		QDTFL3.30	Days to flowering	3:72275226-72535377	IS8525/R931945-2-2	Wang et al 2014a
		QAWNP3.3	Awn presence	3:72280869-72896048		Mace and Jordan 2010
		QGCOL3.9	Grain color	3:72295978-72312289	Diverse set	Rhodes et al 2014
		QGDOA3.7	3-deoxyanthocyanidins	3:72312606-72665456	Diverse set	Rhodes et al 2014
		QAWNP3.8	Awn presence	3:72584272-72709607	Ethiopian landraces	Girma et al 2019
		QAWNP3.5	Awn presence	3:72584273-72709608	Ethiopian landraces	Girma et al 2019
		QAWNP3.9	Awn presence	3:72584278-72709613	Ethiopian landraces	Girma et al 2019
		QAWNP3.4	Awn presence	3:72584284-72709619	Ethiopian landraces	Girma et al 2019
		QAWNP3.10	Awn presence	3:72584287-72709622	Ethiopian landraces	Girma et al 2019
		QAWNP3.6	Awn presence	3:72584289-72709624	Ethiopian landraces	Girma et al 2019
		QAWNP3.11	Awn presence	3:72584291-72709626	Ethiopian landraces	Girma et al 2019
		QAWNP3.7	Awn presence	3:72584294-72709629	Ethiopian landraces	Girma et al 2019
	TKW 73Mbp	QHSMR3.2	Resistance to head smut	3:73083630-73239372	Ethiopian landraces	Girma et al 2019
		QGREC3.27	Grain element concentration	3:73163746-73262614	Sorghum Association Panel (SAP)	Shakoor et al 2016
		QDTFL3.34	Days to flowering	3:73176398-73309238	Nested Association Mapping set US	Bouchet et al 2017
		QSVIG3.5	Seedling vigour	3:73304028-73359793	BTx623/Niu Shen Zui (CIM)	Marla et al 2019
		QHGHT4.11	Height (plant height)	4:40527714-50615790	M71/SS79	Shiringani et al 2010
		QHDEX4.3	Head exsertion	4:40678764-52879157	BTx3197/Rio	Felderhoff et al 2012
		QHDEX4.4	Head exsertion	4:40771039-52874057	BTx3197/Rio	Felderhoff et al 2012
		QHGHT4.18	Height (plant height)	4:41692886-45157832	Nested Association Mapping set US	Bouchet et al 2017
		QBRNB4.1	Branch number / panicle length / Panicle diameter	4:41853126-45318072	Diversity research set (n=107)	Witt Hmon et al 2014
		QDTFL4.13	Days to flowering	4:41853126-52904421	M71/SS79	Shiringani et al 2010
		QFLWT4.1	Fresh leaf weight	4:44912938-52961048	Tx430/Tx7078	Kapanigowda et al 2014
		QPSII4.6	Photochemical quenching or fraction of PSII reaction centers that are open	4:44999106-48464052	Sorghum Association Panel (SAP)	Ortiz et al 2017
		QPSII4.7	Photochemical quenching or fraction of PSII reaction centers that are open	4:44999743-48464689	Sorghum Association Panel (SAP)	Ortiz et al 2017
		QPSII4.8	Photochemical quenching or fraction of PSII reaction centers that are open	4:45000350-48465296	Sorghum Association Panel (SAP)	Ortiz et al 2017
		QDTFL4.14	Days to flowering	4:45048708-53172605	IS8525/R931945-2-2	Parh 2005
		QGSTR4.3	Starch	4:45248770-48713718	ICRISAT mini core collection, landraces, Chinese cultivars	Chen, B et al 2019
	SN 51Mbp	QGREC4.16	Grain element concentration	4:50844278-51075953	Sorghum Association Panel (SAP)	Shakoor et al 2016
		QGREC4.17	Grain element concentration	4:50844280-51075954	Sorghum Association Panel (SAP)	Shakoor et al 2016
		QGREC4.18	Grain element concentration	4:51107047-51338721	Sorghum Association Panel (SAP)	Shakoor et al 2016
		QTANN4.9	Tannin content	4:51182357-51414031	Sorghum Association Panel (SAP)	Rhodes et al 2017b
		QRUST4.6	Rust resistance	4:51317402-51868585	R931945-2-2*2/S. bicolor subsp. verticilliflorum	Wang et al 2014a
		QGDOA4.2	3-deoxyanthocyanidins	4:51606773-51917941	Diverse set	Rhodes et al 2014
		QRUST4.9	Rust resistance	4:51616262-51931505	Advanced Yield Test germplasm set	Wang et al 2014a
		QGREC4.2	Grain element concentration	4:51642420-52005479	Sorghum Association Panel (SAP)	Shakoor et al 2016
	SN 61Mbp	QSADF4.4	Acid detergent fibre	4:60905828-61040936	Diversity Panel	Li et al 2018
		QTANN4.13	Tannin content	4:61014970-61109545	BTx623/Hong Ke Zi (CIM)	Marla et al 2019
		QPCGA4.41	Total Flavenoid content / Antioxidant capacity	4:61041992-61177099	Diverse landraces and S. bicolor x S. halepense RIL	Habyarimana et al 2019
		QGAMY4.7	Amylose content	4:61154131-61289239	ICRISAT mini core collection, landraces, Chinese cultivars	Chen, B et al 2019
		QTANN4.15	Tannin content	4:61177099-61244653	BTx623/Niu Shen Zui (CIM)	Marla et al 2019
		QSDWT4.3	Shoot dry weight	4:61323842-62091601	Diverse set	Zhang et al 2015
		QPLEN4.12	Panicle length	4:61337413-61472520	NPGS Sudan Sorghum Core collection	Cuevas & Prom 2020
		QPEDL4.2	Peduncle length	4:61530486-61943123	E-Tian/Ji2731	Mocoeur et al 2015
		QSWDT4.1	Stem width	4:61553642-61928063	BTx623/Rio	Murray et al 2008a
		QGADF4.1	Grain ADF	4:61564831-61917932	BTx623/Rio	Murray et al 2008a
		QSTRG4.2	Resistance to the parasitic weed, Striga	4:61565833-61917025	IS9830/E36-1	Hausmann et al 2004
		QPCGA4.26	Polyphenol content / Total Flavenoid content / Antioxidant capacity	4:61570943-61608635	Diverse landraces and S. bicolor x S. halepense RIL	Habyarimana et al 2019
		QPCGA4.56	Total Flavenoid content / Antioxidant capacity	4:61578481-61616174	Diverse landraces and S. bicolor x S. halepense RIL	Habyarimana et al 2019
		QTNUM4.9	Tiller number	4:61582248-61619941	R931945-2-2*2/S. bicolor subsp. verticilliflorum	Alam et al 2014
		QHGHT4.14	Height (plant height)	4:61584928-62136015	M71/SS79	Shiringani et al 2010
		QTSTA4.2	Grain morphology	4:61589789-61748099	P114	Guindo et al 2019
		QPCGA4.30	Polyphenol content / Total Flavenoid content / Antioxidant capacity	4:61597328-61635020	Diverse landraces and S. bicolor x S. halepense RIL	Habyarimana et al 2019
		QPCGA4.31	Polyphenol content / Total Flavenoid content / Antioxidant capacity	4:61616174-61653867	Diverse landraces and S. bicolor x S. halepense RIL	Habyarimana et al 2019
		QGWGT4.8	Grain weight	4:61617221-62039026	BTx623/IS3620C	Feltus et al 2006
		QGMOI4.1	Grain moisture	4:61629279-61768916	BTx623/Rio	Murray et al 2008a
		QSTRG4.1	Resistance to the parasitic weed, Striga	4:61665535-61732660	N13/E36-1	Hausmann et al 2004
		QHGHT4.21	Height (flag leaf height)	4:61708307-61746000	BTx623/IS3620C	Kong et al 2018
		QTANN4.11	Tannin content	4:61717945-61755637	Diversity panel	Kimani et al 2020
		QPAREA4.2	Panicle area	4:61725209-61762902	Sorghum Association Panel (SAP)	Zhou et al 2019
		QDTFL4.26	Days to flowering	4:61725294-61762988	Sweet sorghum diversity panel (n=252)	Burks et al 2015
		QANTH4.2	Resistance to anthracnose (Colletotrichum sublineolum)	4:61727840-61765533	ICRISAT mini core collection	Ahn et al 2019
		QPCGA4.12	Polyphenol content	4:61764817-61889996	Sorghum Association Panel (SAP)	Rhodes et al 2017b
		QPCGA4.14	Polyphenol content	4:61765890-61890967	Sorghum Association Panel (SAP)	Rhodes et al 2017b
		QGPRA4.21	Proanthocyanidins	4:61766034-61891097	Diverse set	Rhodes et al 2014
		QPCGA4.8	Polyphenol content	4:61766034-61891097	Sorghum Association Panel (SAP)	Rhodes et al 2017b
		QGPRA4.23	Proanthocyanidins	4:61766229-61891274	Diverse set	Rhodes et al 2014
		QPCGA4.13	Polyphenol content	4:61766229-61891274	Sorghum Association Panel (SAP)	Rhodes et al 2017b
		QGPRA4.24	Proanthocyanidins	4:61768528-61893356	Diverse set	Rhodes et al 2014
		QPCGA4.7	Polyphenol content	4:61768528-61893356	Sorghum Association Panel (SAP)	Rhodes et al 2017b
		QORAC4.5	Antioxidant activity / Polyphenol content	4:61769633-61894356	Sorghum Association Panel (SAP)	Rhodes et al 2017b
		QORAC4.1	Antioxidant activity / Polyphenol content / Tannin content	4:61770694-61895317	Sorghum Association Panel (SAP)	Rhodes et al 2017b
		QGPRA4.26	Proanthocyanidins	4:61861258-61895388	Diverse set	Rhodes et al 2014
		QORAC4.4	Antioxidant activity /Polyphenol content	4:61861258-61895388	Sorghum Association Panel (SAP)	Rhodes et al 2017b
		QGPRA4.27	Proanthocyanidins	4:61861288-61895418	Diverse set	Rhodes et al 2014
		QORAC4.2	Antioxidant activity /Polyphenol content / Tannin content	4:61861288-61895418	Sorghum Association Panel (SAP)	Rhodes et al 2017b
		QORAC4.7	Antioxidant activity /Polyphenol content / Tannin content	4:61861402-61895532	Sorghum Association Panel (SAP)	Rhodes et al 2017b
		QORAC4.3	Antioxidant activity /Polyphenol content / Tannin content	4:61869044-61903174	Sorghum Association Panel (SAP)	Rhodes et al 2017b
		QPCGA4.5	Polyphenol content	4:61871844-61905974	Sorghum Association Panel (SAP)	Rhodes et al 2017b
		QGPRA4.28	Proanthocyanidins	4:61880002-61914132	Diverse set	Rhodes et al 2014
		QGREC4.21	Grain element concentration	4:61880002-61914132	Sorghum Association Panel (SAP)	Shakoor et al 2016
		QGPRA4.29	Proanthocyanidins	4:61881280-61915410	Diverse set	Rhodes et al 2014
		QGPRA4.30	Proanthocyanidins	4:61881292-61915422	Diverse set	Rhodes et al 2014
		QGPRA4.31	Proanthocyanidins	4:61886093-61920223	Diverse set	Rhodes et al 2014
		QGPRA4.32	Proanthocyanidins	4:61892422-61926552	Diverse set	Rhodes et al 2014
		QGREC4.22	Grain element concentration	4:61892422-61926552	Sorghum Association Panel (SAP)	Shakoor et al 2016
		QGPRA4.33	Proanthocyanidins	4:61896680-61930810	Diverse set	Rhodes et al 2014
		QGPRA4.35	Proanthocyanidins	4:61898711-61932841	Diverse set	Rhodes et al 2014
		QGREC4.23	Grain element concentration	4:61898711-61932841	Sorghum Association Panel (SAP)	Shakoor et al 2016
		QGPRA4.36	Proanthocyanidins	4:61900953-61935083	Diverse set	Rhodes et al 2014
		QGPRA4.38	Proanthocyanidins	4:61901461-61935591	Diverse set	Rhodes et al 2014
		QGPRA4.39	Proanthocyanidins	4:61901466-61935596	Diverse set	Rhodes et al 2014
		QGPRA4.40	Proanthocyanidins	4:61901657-61935787	Diverse set	Rhodes et al 2014
		QHGHT4.17	Height (plant height)	4:61903404-61937534	Nested Association Mapping set US	Bouchet et al 2017
		QGPRA4.41	Proanthocyanidins	4:61905342-61939472	Diverse set	Rhodes et al 2014
		QGPRA4.43	Proanthocyanidins	4:61907896-61942026	Diverse set	Rhodes et al 2014
		QGPRA4.45	Proanthocyanidins	4:61907898-61942028	Diverse set	Rhodes et al 2014
		QGPRA4.48	Proanthocyanidins	4:61908838-61942968	Diverse set	Rhodes et al 2014
		QGPRA4.52	Proanthocyanidins	4:61909004-61943134	Diverse set	Rhodes et al 2014
		QGPRA4.56	Proanthocyanidins	4:61909016-61943146	Diverse set	Rhodes et al 2014
		QGPRA4.58	Proanthocyanidins	4:61909022-61943152	Diverse set	Rhodes et al 2014
		QGPRA4.61	Proanthocyanidins	4:61909062-61943192	Diverse set	Rhodes et al 2014
		QGPRA4.64	Proanthocyanidins	4:61909067-61943197	Diverse set	Rhodes et al 2014
		QORAC4.8	Antioxidant activity /Polyphenol content	4:61914582-61948712	Sorghum Association Panel (SAP)	Rhodes et al 2017b
		QGPRA4.67	Proanthocyanidins	4:61917014-61951144	Diverse set	Rhodes et al 2014
		QGPRA4.68	Proanthocyanidins	4:61917050-61951180	Diverse set	Rhodes et al 2014
		QORAC4.6	Antioxidant activity /Polyphenol content / Tannin content	4:61925703-61972406	Sorghum Association Panel (SAP)	Rhodes et al 2017b
		QLFTE4.6	Transpiration rate	4:61951675-62104972	Sorghum Association Panel (SAP)	Ortiz et al 2017
		QLFTE4.7	Transpiration rate	4:61951677-62104986	Sorghum Association Panel (SAP)	Ortiz et al 2017
		QTANN4.16	Tannin content	4:61956770-61974191	NAM (BTx623 x Niu Shen Zui, Hong Ke Zi & Kaoliang) - JLM	Marla et al 2019
		QPCGA4.52	Total Flavenoid content	4:61956770-62130981	Diverse landraces and S. bicolor x S. halepense RIL	Habyarimana et al 2019
		QGREC4.24	Grain element concentration	4:61979234-62153445	Sorghum Association Panel (SAP)	Shakoor et al 2016
	SN 65Mbp	QGWGT4.10	Grain weight	4:63011113-65086529	M35-1/B35	Nagaraja Reddy et al 2013
		QPSII4.2	Efficiency of energy captured by open PSII reaction centers	4:63327735-65072982	Sorghum Association Panel (SAP)	Ortiz et al 2017
		QAMIN4.40	Amino Acid content	4:63330527-65080596	Diversity panel	Kimani et al 2020
		QGAMY4.9	Amylose content	4:63330527-65080596	ICRISAT mini core collection, landraces, Chinese cultivars	Chen, B et al 2019
		QPCGA4.32	Polyphenol content /Total Flavenoid content / Antioxidant capacity	4:63330527-65080596	Diverse landraces and S. bicolor x S. halepense RIL	Habyarimana et al 2019
		QDTFL4.35	Days to flowering	4:63374159-65074085	NAM (BTx623 x Niu Shen Zui, Hong Ke Zi & Kaoliang) - JLM	Marla et al 2019
		QCHLC4.17	Leaf chlorophyll content	4:63376513-65087040	Tx436/00MN7645	Sukumaran et al 2016
		QSDWT4.5	Shoot dry weight	4:65072766-65087698	Diverse set	Zhang et al 2015
		QRUST4.15	Rust resistance	4:65073653-65075355	Advanced Yield Test germplasm set	Wang et al 2014a
		QGREC4.26	Grain element concentration	4:65074797-65076499	Sorghum Association Panel (SAP)	Shakoor et al 2016
		QGLUC4.2	Glucose content	4:65075110-65076812	mini-core set	Wang et al 2011
		QDTFL4.23	Days to flowering	4:65075406-65077108	Advanced Yield Test germplasm set	Wang et al 2014a
		QGREC4.27	Grain element concentration	4:65076386-65078088	Sorghum Association Panel (SAP)	Shakoor et al 2016
		QGCOL4.30	Grain color	4:65082448-65084149	Diverse set	Rhodes et al 2014
		QDTFL4.28	Days to flowering	4:65082853-65084554	Nested Association Mapping set US	Bouchet et al 2017
		QGCOL4.31	Grain color	4:65083254-65084956	Diverse set	Rhodes et al 2014
		QCHLC4.14	Leaf chlorophyll content	4:65087873-65245741	Tx436/00MN7645	Sukumaran et al 2016
		QRUST4.16	Rust resistance	4:65091522-65224971	Advanced Yield Test germplasm set	Wang et al 2014a
		QDTFL4.30	Days to flowering	4:65156614-65204202	BTx623/IS3620C	Kong et al 2018
		QAMIN4.33	Amino Acid content	4:65162147-65242995	Diversity panel	Kimani et al 2020
		QAMIN4.51	Amino Acid content	4:65162798-65247559	Diversity panel	Kimani et al 2020
		QAMIN4.34	Amino Acid content	4:65163612-65253265	Diversity panel	Kimani et al 2020
		QAMIN4.52	Amino Acid content	4:65164100-65256688	Diversity panel	Kimani et al 2020
		QAMIN4.54	Amino Acid content	4:65165240-65264676	Diversity panel	Kimani et al 2020
		QAMIN4.55	Amino Acid content	4:65167356-65279510	Diversity panel	Kimani et al 2020
		QAMIN4.56	Amino Acid content	4:65179093-65293204	Diversity panel	Kimani et al 2020
		QDTFL4.24	Days to flowering	4:65358249-65506336	Diversity research set (n=107)	Mannai et al 2011
		QPLEN4.10	panicle length	4:65358249-65506336	Diversity research set (n=107)	Witt Hmon et al 2014
		QTNUM4.12	Tiller number	4:65358249-65506336	Diversity research set (n=107)	Sakhi et al 2013
		QAMIN4.57	Amino Acid content	4:65415302-65529413	Diversity panel	Kimani et al 2020
		QPWTH4.2	Panicle width	4:65852752-65966863	Sorghum Association Panel (SAP)	Zhou et al 2019
		QGCOL4.32	Grain color	4:65964228-66112315	Diverse set	Rhodes et al 2014
	SN-SY 10Mbp	QGERM5.3	Germination rate (%)	5:9143107-10828033	Sorghum Association Panel (SAP)	Moghimi et al 2019
	TKW 11.9Mbp	QHSMR5.2	Resistance to head smut	5:9200976-10850569	ICRISAT mini core collection	Ahn et al 2019
		QGREC5.4	Grain element concentration	5:9201971-10829046	Sorghum Association Panel (SAP)	Shakoor et al 2016
		QGREC5.5	Grain element concentration	5:9202014-10829053	Sorghum Association Panel (SAP)	Shakoor et al 2016
		QGREC5.6	Grain element concentration	5:9202019-10829054	Sorghum Association Panel (SAP)	Shakoor et al 2016
		QAMIN5.16	Amino Acid content	5:9282891-10882469	Diversity panel	Kimani et al 2020
		QAMIN5.31	Amino Acid content	5:9302860-10890245	Diversity panel	Kimani et al 2020
		QGREC5.3	Grain element concentration	5:10846996-10913945	Sorghum Association Panel (SAP)	Shakoor et al 2016
		QSHYP5.3	Stem hydrolysis yield potential	5:10849329-54805398	BTx623/S. propinquum	Vandenbrink et al 2013
		QPCGA5.2	Polyphenol content	5:10852358-10919307	Sorghum Association Panel (SAP)	Rhodes et al 2017b
		QPCGA5.3	Polyphenol content	5:10852360-10919309	Sorghum Association Panel (SAP)	Rhodes et al 2017b
		QLFTE5.1	Transpiration rate	5:10853798-10920747	Sorghum Association Panel (SAP)	Ortiz et al 2017
		QPCGA5.1	Polyphenol content / Tannin content	5:10853804-10920753	Sorghum Association Panel (SAP)	Rhodes et al 2017b
		QGRBR5.1	Green bug resistance	5:10868515-52314406	RTx430/PI550607	Katsar et al 2002
		QDTFL5.5	Days to flowering	5:10892790-10959739	Families A&B&C&D&E: (SC673/(LandracexBTx406)), (SC757/(LandracexBTx406)), (SC1203/(LandracexBTx406)), (SC1038/(LandracexBTx406)), (SC991/(LandracexBTx406))	Higgins et al 2014
		QSSUG5.4	Stem sugar release	5:10921568-51942871	BTx623/S. propinquum	Vandenbrink et al 2013
		QTNUM5.5	Tiller number	5:10946850-54875177	M71/SS79	Shiringani et al 2010
		QSDWT5.1	Shoot dry weight	5:10961525-13049643	SS79/M71	Shiringani & Friedt 2011
		QHGHT5.7	Height (flag leaf height)	5:10987116-11127884	Diverse set	Zhang et al 2015
		QRUST5.4	Rust resistance	5:10999941-11066890	Advanced Yield Test germplasm set	Wang et al 2014a
		QGSTR5.3	Starch	5:11112656-11268188	ICRISAT mini core collection, landraces, Chinese cultivars	Chen, B et al 2019
		QTANN5.2	Tannin content	5:11135689-11160943	Sorghum Association Panel (SAP)	Rhodes et al 2017b
		QGERM5.5	Germination rate (%)	5:11641092-11847195	Sorghum Association Panel (SAP)	Moghimi et al 2019
		QAMIN5.17	Amino Acid content	5:11653458-11859561	Diversity panel	Kimani et al 2020
	SN-SY 29Mbp	QDTFL5.7	Days to flowering	5:12599441-52938657	R931945-2-2*2/S. bicolor subsp. verticilliflorum	Sangma 2013
		QPWTH5.2	Panicle diameter	5:13325153-51801797	Diversity research set (n=107)	Witt Hmon et al 2014
		QPWTH5.7	Panicle diameter	5:13325156-51915022	NPGS Sudan Sorghum Core collection	Cuevas & Prom 2020
		QTANN5.3	Tannin content / Amino Acid content	5:13325156-51915022	Diversity panel	Kimani et al 2020
		QAMAP5.2	Amylose/Amylopectin content	5:13325156-51915022	ICRISAT mini core collection, landraces, Chinese cultivars	Chen, B et al 2019
		QGRCC5.1	Carotenoid content of endosperm	5:13325156-51915022	Sorghum Association Panel (SAP)	Cruet-Burgos et al 2020
		QGRMI5.2	Germination index / Emergence rate / Root biomass	5:13325156-51915022	Sorghum Association Panel (SAP)	Moghimi et al 2019
		QPAREA5.1	Panicle area	5:13391136-51944620	Sorghum Association Panel (SAP)	Zhou et al 2019
		QGDOA5.1	3-deoxyanthocyanidins	5:13410080-51882873	Diverse set	Rhodes et al 2014
		QGREC5.11	Grain element concentration	5:13414128-51886737	Sorghum Association Panel (SAP)	Shakoor et al 2016
		QGPRA5.6	Proanthocyanidins	5:13414468-51887062	Diverse set	Rhodes et al 2014
		QGREC5.12	Grain element concentration	5:13416254-51888767	Sorghum Association Panel (SAP)	Shakoor et al 2016
		QPSII5.2	Efficiency of energy captured by open PSII reaction centers	5:13428171-51900143	Sorghum Association Panel (SAP)	Ortiz et al 2017
		QPSII5.3	Efficiency of energy captured by open PSII reaction centers	5:13437204-51908767	Sorghum Association Panel (SAP)	Ortiz et al 2017
		QPSII5.4	Efficiency of energy captured by open PSII reaction centers	5:13437868-51909402	Sorghum Association Panel (SAP)	Ortiz et al 2017
		QGPRA5.7	Proanthocyanidins	5:13549403-52016141	Diverse set	Rhodes et al 2014
	SN-SY 63Mbp	QSTHK5.2	Stem circumference	5:63088589-63838209	Sorghum Association Panel (SAP)	Zhao et al 2016
		QCHCR5.1	Charcoal rot disease severity	5:63100745-63858973	Diversity Panel	Mahmoud et al 2018
		QGREC5.8	Grain element concentration	5:63194690-64019407	Sorghum Association Panel (SAP)	Shakoor et al 2016
		QAMIN5.34	Amino Acid content	5:63258733-64110531	Diversity panel	Kimani et al 2020
		QAMIN5.35	Amino Acid content	5:63479164-64134791	Diversity panel	Kimani et al 2020
		QAMIN5.36	Amino Acid content	5:63489007-64135505	Diversity panel	Kimani et al 2020
		QAMIN5.37	Amino Acid content	5:63528378-64138359	Diversity panel	Kimani et al 2020
		QPLEN5.5	Panicle length	5:64121650-64193007	Sorghum Association Panel (SAP)	Zhao et al 2016
	SN 68Mbp	QHGHT5.9	Height (plant height)	5:67851150-68385071	Nested Association Mapping set US	Bouchet et al 2017
		QGPRA5.8	Proanthocyanidins	5:67878379-68473308	Diverse set	Rhodes et al 2014
		QAMIN5.19	Amino Acid content	5:68236723-68563257	Diversity panel	Kimani et al 2020
		QSTRG5.4	Resistance to Striga	5:68897861-69015274	Shan Qui Red/SRN39	Satish et al 2012
	PHI 56Mbp	QANTH6.5	Resistance to anthracnose (Colletotrichum sublineolum)	6:54868792-55181461	296B/IS18551	Mohan et al 2010
		QTLSR6.1	Target leaf spot resistance	6:54886018-55158919	296B/IS18551	Mohan et al 2010
		QZLSR6.1	Zonate leaf spot resistance	6:54905158-55896929	296B/IS18551	Mohan et al 2010
		QLFLG6.1	Leaf ligule	6:54988699-55283992		Mace and Jordan 2010
		QRTDW6.1	Root dry weight	6:54995208-56553652	HYP/DTP	Phuong et al 2014_ NOTE RETRACTED
		QZLSR6.2	Zonate leaf spot resistance	6:55141888-55761841	RTx430/Sureno	Klein et al 2001
		QDLBR6.1	Drechstera leaf blight resistance	6:55363864-56580380	296B/IS18551	Mohan et al 2010
		QHGHT6.90	Height (plant height)	6:55388930-55541541	USDA-NPGS Ethiopian germplasm collection	Cuevas et al 2017
		QAMIN6.17	Amino Acid content	6:55394319-55455013	Diversity panel	Kimani et al 2020
		QAMIN6.16	Amino Acid content	6:55398817-55460362	Diversity panel	Kimani et al 2020
		QAMIN6.19	Amino Acid content	6:55399379-55461031	Diversity panel	Kimani et al 2020
		QDTFL6.52	Days to flowering	6:55421342-55573953	R931945-2-2*2/S. bicolor subsp. verticilliflorum	Sangma 2013
		QTLSR6.2	Target leaf spot resistance	6:55456406-55752544	296B/IS18551	Mohan et al 2009
		QGCOL6.11	Grain color	6:55653174-55805785	Diverse set	Rhodes et al 2014
		QTNUM6.13	Tiller number	6:55736908-56523927	BTx623/IS3620C	Hart et al 2001
		QDLBR6.2	Drechstera leaf blight resistance	6:55826882-56950024	296B/IS18551	Mohan et al 2009
		QZLSR6.3	Zonate leaf spot resistance	6:55904815-56637262	296B/IS18551	Mohan et al 2009
		QTNUM6.14	Tiller number	6:55905827-56519750	BTx623/IS3620C	Hart et al 2001
		QANTH6.6	Resistance to anthracnose (Colletotrichum sublineolum)	6:56200526-56565007	RTx430/Sureno	Klein et al 2001
		QBLST6.1	Bacterial leaf stripe	6:56253103-56635535	RTx430/Sureno	Klein et al 2001
		QAMIN6.38	Amino Acid content	6:56317046-56415860	Diversity panel	Kimani et al 2020
		QAMIN6.37	Amino Acid content	6:56336900-56435582	Diversity panel	Kimani et al 2020
		QGDOA6.4	3-deoxyanthocyanidins	6:56376067-56537106	Diverse set	Rhodes et al 2014
		QPCOL6.4	Plant colour	6:56526576-56616469		Mace and Jordan 2010
		QHSMR6.2	Resistance to head smut	6:56643614-56935399	Ethiopian landraces	Girma et al 2019
		QHSMR6.4	Resistance to head smut	6:56643615-56935402	Ethiopian landraces	Girma et al 2019
		QHSMR6.5	Resistance to head smut	6:56643616-56935404	Ethiopian landraces	Girma et al 2019
	TKW 2Mbp	QGYLD7.18	Grain yield	7:1865220-2724134	Tx436/00MN7645	Sukumaran et al 2016
		QSHFR7.1	Shoot fly resistance (mean eggs after 28 & 21 days post sdlg emergence)	7:1944040-3049376	296B/IS18551	Satish et al 2009
		QCHLC7.16	Leaf chlorophyll content	7:1967875-2528014	Tx436/00MN7645	Sukumaran et al 2016
		QAMIN7.15	Amino Acid content	7:2358504-2437434	Diversity panel	Kimani et al 2020
		QAMIN7.10	Amino Acid content	7:2448099-2498977	Diversity panel	Kimani et al 2020
		QSTRG7.1	Resistance to the parasitic weed, Striga	7:2486294-2915151	N13/E36-1	Hausmann et al 2004
		QSTHK7.1	Stem circumference	7:2770762-2877730	Sorghum Association Panel (SAP)	Zhao et al 2016
		QPCNT7.1	Phosphorus content / Root diameter / Root dry weight / Root phosphorus content / Shoot dry weight	7:2842968-2897763	Sorghum Association Panel (SAP)	Hufnagel et al 2014
		QAMIN7.20	Amino Acid content	7:2915669-2966547	Diversity panel	Kimani et al 2020
	SY 58Mbp	QVYLD9.2	Vegetative yield	9:57820270-59398238	BTx3197/Rio	Felderhoff et al 2012
		QAMIN9.1	Amino Acid content	9:57841168-57907051	Diversity panel	Kimani et al 2020
		QHGHT9.72	Height (plant height)	9:57900599-57968816	Shihong137/L-Tian	Wang et al 2016
		QTLLM9.12	Total lesion length (Macrophomina phaseolina) & Major lesion length (Fusarium thapsinum)	9:57901601-57911456	Sorghum Association Panel (SAP)	Adeyanju et al 2015
		QHGHT9.61	Height (plant height)	9:57903966-59398238	M35-1/B35	Nagaraja Reddy et al 2013
		QHGHT9.57	Height (plant height)	9:57908288-59398238	BTx3197/Rio	Felderhoff et al 2012
		QMLLM9.10	Major lesion length (Macrophomina phaseolina)	9:57909141-57918996	Sorghum Association Panel (SAP)	Adeyanju et al 2015
		QHGHT9.48	Height (plant height)	9:57910496-57920351	Families A&B&C: (SC673/(LandracexBTx406)), (SC757/(LandracexBTx406)), (SC1203/(LandracexBTx406))	Higgins et al 2014
		QHGHT9.52	Height (plant height)	9:57918177-58684613	BTx3197/Rio	Felderhoff et al 2012
		QTDBM9.2	Total dry biomass	9:57918700-59398238	BTx3197/Rio	Felderhoff et al 2012
		QFBMS9.2	Fresh biomass	9:57918770-59398238	BTx3197/Rio	Felderhoff et al 2012
		QHGHT9.50	Height (plant height)	9:57919119-57928974	FamilyE: SC991/(LandracexBTx406)	Higgins et al 2014
		QVYLD9.1	Vegetative yield	9:57922196-59398238	BTx3197/Rio	Felderhoff et al 2012
		QRTNW9.7	Network volume	9:57928209-57938064	Diversity set (biomass) (n=194)	Parra-Londono et al 2018b
		QLFTE9.10	Transpiration rate / stomatal conductance	9:57928355-57938212	Sorghum Association Panel (SAP)	Ortiz et al 2017
		QMDGX9.1	Midge resistance (antixenosis)	9:57934666-58722313	ICSV745/R890562-1-2	Tao et al 2003
		QMLLF9.5	Major lesion length (Fusarium thapsinum)	9:57936646-57946501	Sorghum Association Panel (SAP)	Adeyanju et al 2015
		QHGHT9.51	Height (plant height)	9:57938250-57975981	Shihong137/L-Tian	Guan et al 2011
		QHDEX9.2	Head exsertion / Height (plant height)	9:57938294-57948149	Sorghum Association Panel (SAP)	Zhao et al 2016
		QJYLD9.3	Juice yield	9:57938787-57975445	Shihong137/L-Tian	Guan et al 2011
		QDTFL9.17	Days to flowering	9:57939367-57999497	BTx623/IS3620C	Feltus et al 2006
		QFBMS9.4	Fresh biomass	9:57940088-57974144	Shihong137/L-Tian	Guan et al 2011
		QGYLD9.3	Grain yield	9:57940450-59398238	M35-1/B35	Nagaraja Reddy et al 2013
		QHDEX9.3	Head exsertion / Height (plant height)	9:57951888-57961743	Sorghum Association Panel (SAP)	Zhao et al 2016
		QGYLD9.10	Grain yield	9:57953142-59398238	M35-1/B35	Nagaraja Reddy et al 2013
		QGPRA9.13	Proanthocyanidins	9:57964250-57974105	Diverse set	Rhodes et al 2014
		QHGHT9.53	Height (plant height)	9:57965000-57974855	R931945-2-2*2/S. bicolor subsp. verticilliflorum	Wang et al 2014a
		QGREC9.11	Grain element concentration	9:57969340-57979196	Sorghum Association Panel (SAP)	Shakoor et al 2016
		QFBMS9.12	Fresh biomass	9:57976831-59398238	Shihong137/L-Tian	Wang et al 2016
		QFBMS9.8	Fresh biomass	9:57977028-59398238	Shihong137/L-Tian	Wang et al 2016
		QDTFL9.29	Days to flowering	9:57977585-59398238	M35-1/B35	Nagaraja Reddy et al 2013
		QFBMS9.7	Fresh biomass	9:57978168-59398238	Shihong137/L-Tian	Wang et al 2016
		QSTDM9.1	Stem diameter	9:57978777-59398238	M71/SS79	Shiringani et al 2010
		QDTFL9.30	Days to flowering	9:57979357-59398238	M35-1/B35	Nagaraja Reddy et al 2013
		QGREC9.2	Grain element concentration	9:57979358-57989213	Sorghum Association Panel (SAP)	Shakoor et al 2016
		QJYLD9.7	Juice yield	9:57985244-59398238	Shihong137/L-Tian	Wang et al 2016
		QFBMS9.9	Fresh biomass	9:57985776-59398238	Shihong137/L-Tian	Wang et al 2016
		QFBMS9.5	Fresh biomass	9:57987795-59193342	Shihong137/L-Tian	Wang et al 2016
		QGPRA9.14	Proanthocyanidins	9:57989816-57999671	Diverse set	Rhodes et al 2014
		QJYLD9.4	Juice yield	9:57989958-59192987	Shihong137/L-Tian	Wang et al 2016
		QFBMS9.11	Fresh biomass	9:57990650-59192873	Shihong137/L-Tian	Wang et al 2016
		QFBMS9.10	Fresh biomass	9:57991368-59192755	Shihong137/L-Tian	Wang et al 2016
		QJYLD9.6	Juice yield	9:57991557-59192724	Shihong137/L-Tian	Wang et al 2016
		QGREC9.3	Grain element concentration	9:57995558-58005413	Sorghum Association Panel (SAP)	Shakoor et al 2016
		QDTFL9.18	Days to flowering	9:57996281-58006136	FamilyC: SC1203/(LandracexBTx406)	Higgins et al 2014
		QDTFL9.19	Days to flowering	9:57996281-58006136	Families A&B&C&D&E: (SC673/(LandracexBTx406)), (SC757/(LandracexBTx406)), (SC1203/(LandracexBTx406)), (SC1038/(LandracexBTx406)), (SC991/(LandracexBTx406))	Higgins et al 2014
		QJYLD9.5	Juice yield	9:57999455-58957522	Shihong137/L-Tian	Wang et al 2016
		QFBMS9.6	Fresh biomass	9:58002092-58827205	Shihong137/L-Tian	Wang et al 2016
		QDTFL9.20	Days to flowering	9:58003039-58012894	Families A&B&C: (SC673/(LandracexBTx406)), (SC757/(LandracexBTx406)), (SC1203/(LandracexBTx406))	Higgins et al 2014
		QDTFL9.21	Days to flowering	9:58005362-58015217	Families A&B: (SC673/(LandracexBTx406)), (SC757/(LandracexBTx406))	Higgins et al 2014
		QDTFL9.23	Days to flowering	9:58005363-58015218	FamilyB: SC757/(LandracexBTx406)	Higgins et al 2014
		QDTFL9.38	Days to flowering	9:58008443-58656552	Nested Association Mapping set US	Bouchet et al 2017
		QGLUC9.2	Glucose content	9:58011033-59398238	M71/SS79	Shiringani et al 2010
		QDTFL9.24	Days to flowering	9:58012364-58702505	Families A&B&C&D: (SC673/(LandracexBTx406)), (SC757/(LandracexBTx406)), (SC1203/(LandracexBTx406)), (SC1038/(LandracexBTx406))	Higgins et al 2014
		QSNDF9.4	Neutral detergent fibre	9:58012797-58707581	Diversity Panel	Li et al 2018
		QAMIN9.24	Amino Acid content	9:58012797-58707581	Diversity panel	Kimani et al 2020
		QDTFL9.25	Days to flowering	9:58013103-58711162	Families A&B&C: (SC673/(LandracexBTx406)), (SC757/(LandracexBTx406)), (SC1203/(LandracexBTx406))	Higgins et al 2014
		QDTFL9.26	Days to flowering	9:58013103-58711162	Families A&B&C&D: (SC673/(LandracexBTx406)), (SC757/(LandracexBTx406)), (SC1203/(LandracexBTx406)), (SC1038/(LandracexBTx406))	Higgins et al 2014
		QDTFL9.27	Days to flowering	9:58013103-58711162	Families A&B&C&D: (SC673/(LandracexBTx406)), (SC757/(LandracexBTx406)), (SC1203/(LandracexBTx406)), (SC1038/(LandracexBTx406))	Higgins et al 2014
		QDTFL9.28	Days to flowering	9:58013103-58711162	Families A&B&C&D&E: (SC673/(LandracexBTx406)), (SC757/(LandracexBTx406)), (SC1203/(LandracexBTx406)), (SC1038/(LandracexBTx406)), (SC991/(LandracexBTx406))	Higgins et al 2014
		QHGHT9.58	Height (plant height)	9:58013103-58711162	FamilyB: SC757/(LandracexBTx406)	Higgins et al 2014
		QHGHT9.59	Height (plant height)	9:58013103-58711162	Families A&B: (SC673/(LandracexBTx406)), (SC757/(LandracexBTx406))	Higgins et al 2014
		QHGHT9.60	Height (plant height)	9:58013103-58711162	Families A&B: (SC673/(LandracexBTx406)), (SC757/(LandracexBTx406))	Higgins et al 2014
		QGPRA9.15	Proanthocyanidins	9:58017176-58775379	Diverse set	Rhodes et al 2014
		QDTFL9.42	Days to flowering	9:58649835-58696031	BTx623/Niu Shen Zui (CIM)	Marla et al 2019
		QLNUM9.1	Leaf number	9:58706951-59398238	M35-1/B35	Nagaraja Reddy et al 2013
	SN 1Mbp	QPAREA10.1	Panicle area	10:937082-1204688	Sorghum Association Panel (SAP)	Zhou et al 2019
	PHI-TKW 2.4Mbp	QLFAR10.14	Leaf area	10:1150000-2885277	BTx623/IS3620C	McCormick et al 2017
		QGYLD10.13	Grain yield	10:1152369-1465323	SC283/BR007	Sabadin et al 2012
		QPLEN10.1	Panicle length	10:1309584-1334570	Sorghum Association Panel (SAP)	Morris et al 2013
		QGYLD10.6	Grain yield	10:1399382-3370613	Tx430/Tx7078	Kapanigowda et al 2014
		QGREC10.12	Grain element concentration	10:1461578-1486565	Sorghum Association Panel (SAP)	Shakoor et al 2016
		QLFCV10.1	Leaf curve	10:1477384-1694379	BTx623/IS3620C	Feltus et al 2006
		QPWTH10.1	Panicle width	10:1485448-1686315	BTx623/IS3620C	Hart et al 2001
		QPSII10.1	Efficiency of energy captured by open PSII reaction centers	10:1602513-1627500	Sorghum Association Panel (SAP)	Ortiz et al 2017
		QGLUC10.1	Glucose content	10:1652997-1677984	mini-core set	Wang et al 2013a
		QESTR10.1	Endosperm starch normal: waxy	10:1655644-1680631		Mace and Jordan 2010
		QGREC10.20	Grain element concentration	10:1689303-1714290	Sorghum Association Panel (SAP)	Shakoor et al 2016
		QGREC10.21	Grain element concentration	10:1701046-2886474	Sorghum Association Panel (SAP)	Shakoor et al 2016
		QAMIN10.13	Amino Acid content	10:1713311-2906318	Diversity panel	Kimani et al 2020
		QTNUM10.11	Tiller number	10:3008686-3140264	BTx623/IS3620C	Kong et al 2018
	PHI-TKW 2.4Mbp / SY 5Mbp / PHI-SN-TKW 5.3Mbp	QSVIG10.2	Seedling vigour	10:3036803-5657114	BTx623/Kaoliang (CIM)	Marla et al 2019
		QEMGR10.6	Emergence rate	10:3041012-5657114	BTx623/Kaoliang (CIM)	Marla et al 2019
		QPSII10.8	Photochemical quenching or fraction of PSII reaction centers that are open	10:3041946-3173522	Sorghum Association Panel (SAP)	Ortiz et al 2017
		QTLLF10.1	Relative total lesion length (Fusarium thapsinum)	10:3180667-3312243	Sorghum Association Panel (SAP)	Adeyanju et al 2015
	SY 5Mbp / PHI-SN-TKW 5.3Mbp / SN 6Mbp	QDTFL10.2	Days to flowering	10:3240532-6586491	R931945-2-2*2/S. bicolor subsp. verticilliflorum	Wang et al 2014a
		QPCOL10.1	Plant colour	10:3280005-5950975		Mace and Jordan 2010
		QTDBM10.4	Total dry biomass	10:3316559-7664970	Tx430/Tx7078	Kapanigowda et al 2014
		QDTFL10.7	Days to flowering	10:3473550-7890724	IS8525/R931945-2-2	Parh 2005
		QSVIG10.5	Seedling vigour	10:3566950-5573151	NAM (BTx623 x Niu Shen Zui, Hong Ke Zi & Kaoliang) - JLM	Marla et al 2019
		QLWAX10.5	Epicuticular wax	10:3566950-5699095	SAP & MNC	Elango et al 2020
		QPSII10.7	Efficiency of energy captured by open PSII reaction centers	10:3584174-5701459	Sorghum Association Panel (SAP)	Ortiz et al 2017
		QSTGR10.2	Stay-green	10:3628037-5707489	Advanced Yield Test germplasm set	Wang et al 2014a
		QCHLC10.16	Chlorophyll content	10:3930604-5749077	Diversity set (biomass) (n=194)	Fiedler et al 2016
		QAMIN10.1	Amino Acid content	10:3994533-5757869	Diversity panel	Kimani et al 2020
		QGDOA10.1	3-deoxyanthocyanidins	10:5070258-5905726	Diverse set	Rhodes et al 2014
		QSHGT10.3	shoot height	10:5270000-7590000	BTx623/IS3620C	McCormick et al 2017
		QPLEN10.12	Panicle length	10:6016198-6187506	Sorghum Association Panel (SAP)	Zhao et al 2016
		QAMIN10.44	Amino Acid content	10:6274749-7430330	Diversity panel	Kimani et al 2020
		QAMIN10.15	Amino Acid content	10:6310723-7439078	Diversity panel	Kimani et al 2020
		QLWAX10.1	Epicuticular wax	10:6310723-7439078	SAP & MNC	Elango et al 2020
		QGRMI10.1	Germination index	10:6310723-7439078	Sorghum Association Panel (SAP)	Moghimi et al 2019
		QGDOA10.2	3-deoxyanthocyanidins	10:6526780-6764423	Diverse set	Rhodes et al 2014
	SY-SN 13Mbp / SN 18Mbp / PHI-TKW 20Mbp	QDTFL10.16	Days to flowering	10:10153453-47708927	IS2449/IS1488	Phuong et al 2013
		QRHIZ10.1	Rhizomatousness	10:10328422-55836221	BTx623/S. propinquum	Paterson et al 1995b
		QDTFL10.15	Days to flowering	10:10329237-41745111	B35/Tx430	Crasta et al 1999
		QDTFL10.17	Days to flowering	10:10340085-47370848	IS2449/IS1488	Phuong et al 2013
		QGWGT10.3	Grain weight	10:10431296-50276943	BTx623/S. propinquum	Paterson et al 1995a
		QDTFL10.25	Days to flowering	10:10466822-51647437	Nested Association Mapping set	Mace, Hunt & Jordan 2013
		QERGR10.1	Ergot resistance (pollen quantity)	10:10658441-53007329	IS8525/R931945-2-2	Parh et al 2008
		QDTFL10.46	Days to flowering	10:11033246-50273154	Tx623 x S. virgatum	Liu et al 2019
		QPTYP10.1	Panicle type	10:12114153-13761382	Diversity research set (n=107)	Witt Hmon et al 2014
		QDTFL10.23	Days to flowering	10:12955157-50276185	IS2449/IS1488	Phuong et al 2013
		QDTFL10.24	Days to flowering	10:13066072-50615466	IS8525/R931945-2-2	Wang et al 2014a
		QGYLD10.2	Grain yield	10:13657806-51762056	BTx623/Rio	Murray et al 2008b
		QGAMY10.4	Amylose content	10:13915764-41174923	ICRISAT mini core collection, landraces, Chinese cultivars	Chen, B et al 2019
		QLNUM10.1	Leaf number	10:13940494-51776001	E36-1/SPV570	Rajkumar et al 2013
		QDMWR10.1	Downy mildew resistance / Resistance to head smut	10:13958104-41388745	ICRISAT mini core collection	Ahn et al 2019
		QAMIN10.5	Amino Acid content	10:13958104-41388745	Diversity panel	Kimani et al 2020
		QGAMY10.5	Amylose content	10:13958104-41388745	ICRISAT mini core collection, landraces, Chinese cultivars	Chen, B et al 2019
		QPCGA10.1	Total Flavenoid content	10:13981626-41507535	Diverse landraces and S. bicolor x S. halepense RIL	Habyarimana et al 2019
		QDTFL10.18	Days to flowering	10:13981631-41745111	R931945-2-2*2/S. bicolor subsp. verticilliflorum	Sangma 2013
		QDTFL10.19	Days to flowering	10:13981631-41745111	R931945-2-2*2/S. bicolor subsp. verticilliflorum	Wang et al 2014a
		QKFLR10.1	Kernel flouriness	10:14131068-54131407	RTx430/Sureno	Patil et al 2019
		QAMIN10.17	Amino Acid content	10:14160395-45554034	Diversity panel	Kimani et al 2020
		QAWNP10.1	Awn presence	10:14178784-41745111	Diverse set	Zhang et al 2015
